# Supplementary material for: Kinetics of the xanthophyll cycle and its role in photoprotective memory and response
Source: Nat Commun. 2023 Oct 19;14:6621. doi: 10.1038/s41467-023-42281-8 (PMC10587229; doi:10.1038/s41467-023-42281-8)
Supplement: Supplementary file 4 — Source Data [file 41467_2023_42281_MOESM4_ESM.zip]

Archive with 12 entries (11 files):
- source-data/
- __MACOSX/._source-data
- source-data/vde_mutant_npq.xlsx
- __MACOSX/source-data/._vde_mutant_npq.xlsx
- source-data/lhcx1_mutant_npq.xlsx
- __MACOSX/source-data/._lhcx1_mutant_npq.xlsx
- source-data/wt_npq.xlsx
- __MACOSX/source-data/._wt_npq.xlsx
- source-data/wt_hplc.xlsx
- __MACOSX/source-data/._wt_hplc.xlsx
- source-data/wt_npq_rawdata_5_T_5.xlsx
- __MACOSX/source-data/._wt_npq_rawdata_5_T_5.xlsx
