# Supplementary material for: Kinetics of the xanthophyll cycle and its role in photoprotective memory and response
Source: Nat Commun. 2023 Oct 19;14:6621. doi: 10.1038/s41467-023-42281-8 (PMC10587229; doi:10.1038/s41467-023-42281-8)
Supplement: Supplementary file 4 — Source Data [file 41467_2023_42281_MOESM4_ESM.zip › source-data/vde_mutant_npq.xlsx]

## Sheet: 1-4-7-5-1-2
Time (min)	NPQ_avg	stdev
-0.5	0.0275997	0.0756712
-0.25	0.0104721	0.0199679
0	-0.0294499	0.0857744
0.25	0.106772	0.0508752
0.5	0.0808006	0.135449
0.75	-0.00788356	0.0670284
1	0.206454	0.0109726
1.25	0.0688549	0.193804
1.5	0.123342	0.141113
1.75	-0.00546427	0.0885095
2	-0.0813796	0.0914705
2.25	-0.00910125	0.0332699
2.5	-0.0483689	0.114709
2.75	-0.0222373	0.123963
3	-0.0396772	0.00402667
3.25	-0.0147326	0.113055
3.5	-0.0983281	0.0458751
3.75	-0.0759139	0.0303386
4	-0.0291685	0.0214018
4.25	-0.0458936	0.101455
4.5	-0.0303715	0.0590325
4.75	0.028939	0.0816477
5	-0.0252491	0.0209737
5.25	-0.000561432	0.00352456
5.5	0.0473275	0.0509858
5.75	0.134902	0.022061
6	0.236514	0.0304951
6.25	0.0796405	0.0460302
6.5	0.0690204	0.0342322
6.75	0.119793	0.115984
7	0.163544	0.127331
7.25	0.0667753	0.0574926
7.5	0.0966093	0.0120691
7.75	0.146454	0.039815
8	0.184567	0.0481554
8.25	0.13836	0.103235
8.5	0.105814	0.0144685
8.75	0.171689	0.0399913
9	0.146632	0.0771863
9.25	0.132881	0.0214772
9.5	0.0998359	0.116771
9.75	0.163664	0.126496
10	0.200395	0.0210816
10.25	0.182836	0.186898
10.5	0.0958493	0.0630095
10.75	0.183107	0.282224
11	0.138982	0.080154
11.25	0.117363	0.199067
11.5	0.169833	0.149362
11.75	0.289829	0.0570323
12	0.140047	0.211205
12.25	0.16082	0.0745164
12.5	-0.0569095	0.0498751
12.75	0.00721687	0.176248
13	0.12809	0.0511761
13.25	-0.0343869	0.117134
13.5	0.00100613	0.0810289
13.75	0.00460884	0.185589
14	0.0833054	0.189551
14.25	0.00223435	0.20095
14.5	0.0101108	0.103145
14.75	-0.00125369	0.249635
15	0.120886	0.293519
15.25	0.0565533	0.00630646
15.5	0.00793291	0.129943
15.75	0.00492422	0.154389
16	0.110989	0.126171
16.25	0.0113162	0.151837
16.5	0.0698466	0.184547
16.75	0.114461	0.239953
17	0.095972	0.0352609
17.25	0.220028	0.213512
17.5	0.186069	0.13304
17.75	0.223368	0.102708
18	0.251165	0.281397
18.25	0.161231	0.0381076
18.5	0.0388657	0.174436
18.75	-0.0172732	0.192496
19	0.00618779	0.156946
19.25	0.175867	0.16316
19.5	0.0842443	0.0348425
19.75	-0.0176666	0.146727
20	0.0236588	0.121097

## Sheet: 10-10
Time (min)	NPQ_avg	stdev
-0.5	-0.106314	0.100697
-0.25	0.105112	0.17183
0	0.0545035	0.0905871
0.25	0.308796	0.394939
0.5	0.348158	0.0450169
0.75	0.132911	0.066205
1	0.210397	0.316097
1.25	0.202955	0.204157
1.5	0.106378	0.166176
1.75	0.203335	0.240056
2	0.121339	0.161094
2.25	0.226681	0.173347
2.5	0.208792	0.160867
2.75	0.184749	0.110992
3	0.232665	0.259762
3.25	0.0430474	0.118207
3.5	0.174466	0.317465
3.75	0.0921119	0.202931
4	0.250284	0.0186645
4.25	0.31471	0.331242
4.5	0.163163	0.240137
4.75	0.207928	0.217745
5	0.324215	0.183835
5.25	0.32707	0.118781
5.5	0.251027	0.274475
5.75	0.190831	0.127214
6	0.307697	0.316672
6.25	0.394551	0.127027
6.5	0.362699	0.173225
6.75	0.127021	0.14399
7	0.195719	0.200673
7.25	0.431239	0.124052
7.5	0.278728	0.181826
7.75	0.442084	0.14233
8	0.243079	0.233632
8.25	0.452458	0.453034
8.5	0.314819	0.300722
8.75	0.312946	0.232004
9	0.417547	0.347056
9.25	0.272389	0.290758
9.5	0.412037	0.311418
9.75	0.328259	0.227357
10	0.234544	0.173434
10.25	0.166534	0.299472
10.5	0.187773	0.338024
10.75	0.136056	0.287567
11	0.258861	0.36061
11.25	0.160384	0.239905
11.5	0.138839	0.168674
11.75	0.069114	0.171691
12	0.0652	0.200302
12.25	0.13531	0.221128
12.5	0.130804	0.302653
12.75	0.0896156	0.262948
13	0.0715008	0.306719
13.25	0.0713062	0.25165
13.5	0.00712885	0.233213
13.75	0.114589	0.239892
14	0.0755492	0.226358
14.25	0.229573	0.256058
14.5	0.195622	0.356042
14.75	0.103755	0.276524
15	0.0242817	0.184902
15.25	0.113549	0.263462
15.5	0.0992507	0.133768
15.75	0.0961428	0.260424
16	0.144303	0.271046
16.25	0.0601753	0.283828
16.5	0.0671855	0.163377
16.75	0.129708	0.16255
17	0.20853	0.0939239
17.25	0.0801784	0.208251
17.5	0.166847	0.339658
17.75	0.17223	0.299942
18	0.102687	0.261221
18.25	0.0905219	0.178479
18.5	0.240361	0.324481
18.75	0.0735194	0.226809
19	0.322946	0.232519
19.25	0.100832	0.293853
19.5	0.0573582	0.249162
19.75	0.132192	0.234047
20	0.0736403	0.186689

## Sheet: 2-2-2-2-2-2-2-2-2-2
Time (min)	NPQ_avg	stdev
-0.5	0.172212	0.220646
-0.25	-0.030192	0.0905414
0	-0.08206	0.0401083
0.25	0.153386	0.139106
0.5	0.12739	0.0562188
0.75	0.145656	0.0691178
1	0.150017	0.0363646
1.25	0.0671624	0.0620773
1.5	0.133777	0.138531
1.75	0.110655	0.0354044
2	0.120688	0.0657479
2.25	0.0305743	0.0813753
2.5	0.046996	0.0869736
2.75	0.0482236	0.158088
3	0.000615281	0.0236028
3.25	-0.101295	0.0361256
3.5	-0.0652849	0.0452612
3.75	-0.0254804	0.0385711
4	-0.0383867	0.0485117
4.25	0.159681	0.0905316
4.5	0.129326	0.0629941
4.75	0.211533	0.0426444
5	0.185298	0.0318125
5.25	0.281595	0.107963
5.5	0.218145	0.149119
5.75	0.128434	0.0142659
6	0.229122	0.176649
6.25	0.126535	0.0701033
6.5	0.0124873	0.0228269
6.75	0.0307518	0.0273894
7	0.0875721	0.0863966
7.25	0.0379298	0.0429382
7.5	0.0546228	0.0631731
7.75	0.0404716	0.092286
8	-0.0216916	0.135283
8.25	0.213461	0.0788295
8.5	0.168544	0.128944
8.75	0.234221	0.0613766
9	0.228694	0.0233702
9.25	0.197598	0.102958
9.5	0.251322	0.0517146
9.75	0.213133	0.0838262
10	0.243664	0.058081
10.25	0.173879	0.189426
10.5	0.151359	0.106411
10.75	0.172087	0.0878172
11	0.0984731	0.0376638
11.25	0.0910847	0.0589642
11.5	0.130093	0.0417321
11.75	0.0825501	0.0920409
12	0.0417753	0.112849
12.25	0.161059	0.0637088
12.5	0.301405	0.0803735
12.75	0.40529	0.028737
13	0.267667	0.119224
13.25	0.422847	0.129515
13.5	0.287916	0.0525962
13.75	0.29857	0.116891
14	0.404327	0.186922
14.25	0.175085	0.037258
14.5	0.0913101	0.0351255
14.75	0.0861477	0.0564063
15	0.176527	0.129366
15.25	0.169774	0.161102
15.5	0.0543316	0.0294631
15.75	0.124144	0.168921
16	0.17507	0.0305471
16.25	0.266918	0.090942
16.5	0.21866	0.0195327
16.75	0.419936	0.0734792
17	0.270668	0.188075
17.25	0.294313	0.0920812
17.5	0.397844	0.0585699
17.75	0.364758	0.0856943
18	0.418947	0.212687
18.25	0.239001	0.144243
18.5	0.269625	0.0256
18.75	0.276228	0.144473
19	0.284256	0.105726
19.25	0.215269	0.0235834
19.5	0.136272	0.0920784
19.75	0.0877137	0.023913
20	0.233022	0.104568
