# Supplementary material for: Kinetics of the xanthophyll cycle and its role in photoprotective memory and response
Source: Nat Commun. 2023 Oct 19;14:6621. doi: 10.1038/s41467-023-42281-8 (PMC10587229; doi:10.1038/s41467-023-42281-8)
Supplement: Supplementary file 4 — Source Data [file 41467_2023_42281_MOESM4_ESM.zip › source-data/lhcx1_mutant_npq.xlsx]

## Sheet: 1-4-7-5-1-2
Time (min)	NPQ_avg	stdev
-0.5	0.0272856	0.00796047
-0.25	0.0253416	0.0362373
0	-0.0474345	0.0381096
0.25	0.100058	0.0119342
0.5	-0.0465562	0.0165751
0.75	0.0503913	0.155644
1	0.199544	0.0406561
1.25	0.129054	0.0438033
1.5	0.135081	0.00797679
1.75	0.0465253	0.0480441
2	0.149835	0.121061
2.25	0.194704	0.094991
2.5	0.0265627	0.0307642
2.75	0.142257	0.077874
3	0.141927	0.0232416
3.25	0.0779933	0.0317086
3.5	0.130513	0.0169429
3.75	0.13006	0.0651139
4	0.0248126	0.0470847
4.25	0.0413148	0.0475162
4.5	0.0272828	0.1289
4.75	0.161751	0.122783
5	0.128816	0.00641467
5.25	0.357154	0.207236
5.5	0.00787771	0.00820104
5.75	0.209208	0.0836464
6	0.136249	0.0593143
6.25	0.19428	0.101231
6.5	0.0933281	0.131817
6.75	0.186091	0.131504
7	0.10799	0.0612821
7.25	0.0937064	0.165482
7.5	0.145841	0.231246
7.75	0.130829	0.164068
8	0.15586	0.0258558
8.25	0.193131	0.306977
8.5	0.255054	0.296514
8.75	0.442309	0.177501
9	0.29233	0.0146179
9.25	0.348071	0.264742
9.5	0.236974	0.0716112
9.75	0.268069	0.236681
10	0.387351	0.190685
10.25	0.255444	0.261323
10.5	0.384709	0.215131
10.75	0.396714	0.216134
11	0.427157	0.109296
11.25	0.545877	0.0598174
11.5	0.463182	0.0435817
11.75	0.680596	0.00249311
12	0.705936	0.0933009
12.25	0.406389	0.137962
12.5	0.39995	0.246722
12.75	0.486179	0.278347
13	0.506061	0.15026
13.25	0.457952	0.144868
13.5	0.888848	0.0712529
13.75	0.538055	0.0398336
14	0.39173	0.0907082
14.25	0.500504	0.0343733
14.5	0.381835	0.000490278
14.75	0.502808	0.440973
15	0.346738	0.0718512
15.25	0.529709	0.397026
15.5	0.401678	0.0811057
15.75	0.531288	0.301505
16	0.406999	0.0185397
16.25	0.379174	0.212739
16.5	0.612152	0.0262359
16.75	0.280065	0.0821783
17	0.349575	0.220383
17.25	0.45439	0.191775
17.5	0.555295	0.104949
17.75	0.613388	0.411923
18	0.430664	0.0872823
18.25	1.19996	0.78872
18.5	0.455121	0.250017
18.75	0.463057	0.42774
19	0.507686	0.42078
19.25	0.333499	0.298888
19.5	0.708219	0.0242192
19.75	0.402861	#DIV/0!
20	0.490443	#DIV/0!

## Sheet: 10-10
Time (min)	NPQ_avg	stdev
-0.5	0.0377499	0.121865
-0.25	-0.00453149	0.0569003
0	-0.0177713	0.0593956
0.25	0.0649387	0.0525141
0.5	-0.0533219	0.0215422
0.75	0.116767	0.105859
1	0.0530813	0.0391568
1.25	0.0605611	0.059003
1.5	0.0619978	0.0273204
1.75	0.0884286	0.0921924
2	0.0783407	0.0780976
2.25	0.0891767	0.0892326
2.5	0.176895	0.0305192
2.75	0.131751	0.0718034
3	0.139046	0.0224615
3.25	0.200977	0.116783
3.5	0.15404	0.231984
3.75	0.213465	0.255043
4	0.296986	0.127433
4.25	0.183314	0.0674577
4.5	0.146526	0.152042
4.75	0.18537	0.130851
5	0.237221	0.173565
5.25	0.388139	0.183349
5.5	0.239364	0.132497
5.75	0.418115	0.224061
6	0.33363	0.257106
6.25	0.438335	0.0513461
6.5	0.355411	0.0576071
6.75	0.244132	0.202499
7	0.308571	0.162756
7.25	0.40666	0.147712
7.5	0.408372	0.230474
7.75	0.553861	0.255882
8	0.46148	0.331952
8.25	0.379272	0.321682
8.5	0.484863	0.347569
8.75	0.448695	0.278712
9	0.524084	0.359734
9.25	0.539829	0.36386
9.5	0.475456	0.228291
9.75	0.546392	0.352023
10	0.585754	0.326022
10.25	0.475652	0.490664
10.5	0.59708	0.594032
10.75	0.372619	0.370842
11	0.518217	0.434178
11.25	0.492564	0.446479
11.5	0.49055	0.405466
11.75	0.453263	0.444917
12	0.40143	0.409192
12.25	0.394111	0.332088
12.5	0.644516	0.819246
12.75	0.481963	0.60909
13	0.298076	0.440544
13.25	0.370668	0.417001
13.5	0.39291	0.500886
13.75	0.503376	0.533084
14	0.470314	0.451591
14.25	0.363678	0.280156
14.5	0.497603	0.580205
14.75	0.408871	0.48153
15	0.377508	0.385957
15.25	0.504102	0.503318
15.5	0.450333	0.359631
15.75	0.339209	0.352668
16	0.25298	0.270148
16.25	0.280473	0.385396
16.5	0.331375	0.285431
16.75	0.311217	0.19101
17	0.341793	0.147954
17.25	0.386813	0.394058
17.5	0.315981	0.375357
17.75	0.458367	0.419741
18	0.345485	0.32139
18.25	0.301011	0.253172
18.5	0.456924	0.443455
18.75	0.286283	0.304039
19	0.430581	0.195224
19.25	0.194472	0.283257
19.5	0.387549	0.442852
19.75	0.196023	0.175167
20	0.257033	0.213172

## Sheet: 2-2-2-2-2-2-2-2-2-2
Time (min)	NPQ_avg	stdev
-0.5	-0.0361826	0.0466033
-0.25	-0.0140866	0.0274581
0	0.0598819	0.0684827
0.25	0.00481899	0.0993148
0.5	0.0401285	0.0213973
0.75	0.0851511	0.0850188
1	0.0681772	0.102513
1.25	0.0589779	0.0520402
1.5	0.0515542	0.0364165
1.75	0.0765065	0.0819575
2	0.0129248	0.0178897
2.25	0.14287	0.144975
2.5	0.127745	0.0653297
2.75	0.138803	0.037525
3	-0.00420583	0.104323
3.25	0.132944	0.133177
3.5	0.05822	0.120159
3.75	0.0200685	0.0980843
4	0.0382672	0.1545
4.25	0.0673282	0.0625991
4.5	0.0839189	0.0331823
4.75	0.153406	0.182217
5	0.14635	0.072489
5.25	0.204257	0.12189
5.5	0.141105	0.0935006
5.75	0.142618	0.194103
6	0.193968	0.127863
6.25	0.174742	0.124495
6.5	0.253448	0.202179
6.75	0.170728	0.18152
7	0.17096	0.0566858
7.25	0.220579	0.231014
7.5	0.111844	0.0758967
7.75	0.0798255	0.110355
8	0.130359	0.163681
8.25	0.125796	0.00355549
8.5	0.162051	0.15818
8.75	0.180304	0.152393
9	0.192726	0.145834
9.25	0.196001	0.141406
9.5	0.269513	0.141305
9.75	0.284772	0.208074
10	0.32101	0.29108
10.25	0.359177	0.100631
10.5	0.240642	0.133481
10.75	0.20651	0.0246283
11	0.226117	0.106519
11.25	0.166437	0.122786
11.5	0.172132	0.147625
11.75	0.355838	0.136792
12	0.0955355	0.0233153
12.25	0.152774	0.120448
12.5	0.333445	0.0905492
12.75	0.2649	0.114622
13	0.247757	0.067383
13.25	0.318531	0.164487
13.5	0.267559	0.183833
13.75	0.310352	0.113616
14	0.324082	0.0549789
14.25	0.589204	0.20299
14.5	0.65132	0.305608
14.75	0.42582	0.0854707
15	0.314115	0.0524216
15.25	0.357759	0.0124253
15.5	0.323441	0.00706292
15.75	0.384527	0.10457
16	0.376297	0.103542
16.25	0.369438	0.0663999
16.5	0.467148	0.171569
16.75	0.376527	0.183144
17	0.420487	0.112639
17.25	0.482962	0.0704735
17.5	0.354673	0.0550354
17.75	0.503629	0.250828
18	0.592129	0.161059
18.25	0.689957	0.125997
18.5	0.620029	0.212183
18.75	0.771668	0.0691022
19	0.63954	0.101902
19.25	0.530031	0.183057
19.5	0.46835	0.115141
19.75	0.531708	0.187554
20	0.450663	0.0729911
