# Supplementary material for: Kinetics of the xanthophyll cycle and its role in photoprotective memory and response
Source: Nat Commun. 2023 Oct 19;14:6621. doi: 10.1038/s41467-023-42281-8 (PMC10587229; doi:10.1038/s41467-023-42281-8)
Supplement: Supplementary file 4 — Source Data [file 41467_2023_42281_MOESM4_ESM.zip › source-data/wt_npq.xlsx]

## Sheet: 5-1-5
Time (min)	average	stdev
-0.5	-0.0101853	0.00658822
-0.25	0.0145473	0.0150546
0	-0.00369293	0.013782
0.25	0.14339	0.029185
0.5	0.201101	0.0390147
0.75	0.235178	0.0263627
1	0.251769	0.0404149
1.25	0.266327	0.0532872
1.5	0.280457	0.0458258
1.75	0.312319	0.0424221
2	0.301654	0.0426837
2.25	0.330741	0.0351506
2.5	0.346704	0.0228062
2.75	0.361293	0.03567
3	0.404542	0.0634175
3.25	0.414883	0.0518824
3.5	0.458556	0.0283029
3.75	0.494653	0.0735588
4	0.525235	0.0801145
4.25	0.572078	0.0820707
4.5	0.612175	0.107058
4.75	0.663158	0.143971
5	0.695793	0.168884
5.25	0.238404	0.0588087
5.5	0.142294	0.0354494
5.75	0.11351	0.035101
6	0.104493	0.0548074
6.25	0.544937	0.264813
6.5	0.686572	0.302567
6.75	0.734822	0.325325
7	0.807844	0.327326
7.25	0.848358	0.313381
7.5	0.85388	0.26133
7.75	0.905248	0.241495
8	0.937242	0.207112
8.25	0.978829	0.211097
8.5	1.0258	0.2096
8.75	1.08338	0.248801
9	1.13006	0.242978
9.25	1.20749	0.253061
9.5	1.26988	0.275344
9.75	1.33968	0.318903
10	1.39683	0.341913
10.25	1.46698	0.348349
10.5	1.55447	0.411635
10.75	1.58481	0.434673
11	1.69278	0.480837

## Sheet: 5-5-5
Time (min)	average	stdev
-0.5	-0.000762634	0.0226433
-0.25	-0.00120093	0.0205376
0	0.00285989	0.0161015
0.25	0.149815	0.0206985
0.5	0.183668	0.0218806
0.75	0.226943	0.0348906
1	0.273059	0.0299684
1.25	0.316557	0.0435905
1.5	0.341978	0.0626398
1.75	0.372539	0.0702992
2	0.417095	0.096984
2.25	0.440183	0.102829
2.5	0.50033	0.109532
2.75	0.549392	0.109097
3	0.593892	0.137832
3.25	0.658652	0.143366
3.5	0.72557	0.177179
3.75	0.788083	0.232503
4	0.873527	0.233892
4.25	0.938472	0.311222
4.5	0.989172	0.294784
4.75	1.13155	0.342421
5	1.17248	0.360953
5.25	0.350442	0.164636
5.5	0.247615	0.139479
5.75	0.202548	0.113997
6	0.205479	0.104419
6.25	0.185758	0.112823
6.5	0.19585	0.151652
6.75	0.174726	0.122312
7	0.17897	0.114801
7.25	0.158957	0.108316
7.5	0.175564	0.120034
7.75	0.166575	0.112346
8	0.180895	0.128406
8.25	0.170428	0.117735
8.5	0.187281	0.123595
8.75	0.182461	0.101259
9	0.17356	0.126819
9.25	0.149144	0.11681
9.5	0.18985	0.108621
9.75	0.172089	0.126215
10	0.178007	0.09701
10.25	0.848638	0.328488
10.5	1.07694	0.388234
10.75	1.2162	0.407439
11	1.33021	0.400021
11.25	1.4712	0.453335
11.5	1.57011	0.466293
11.75	1.67468	0.478442
12	1.76301	0.436425
12.25	1.78483	0.417909
12.5	1.88307	0.46269
12.75	1.92766	0.428276
13	2.01869	0.408185
13.25	2.05637	0.43391
13.5	2.11873	0.430262
13.75	2.13816	0.43186
14	2.16725	0.415197
14.25	2.19125	0.358314
14.5	2.1994	0.313634
14.75	2.15494	0.378027
15	2.18238	0.316413

## Sheet: 5-9-5
Time (min)	average	stdev
-0.5	-0.00366451	0.00884004
-0.25	0.00282594	0.00697268
0	0.00107801	0.012021
0.25	0.144821	0.0102654
0.5	0.189661	0.0332717
0.75	0.234223	0.0217108
1	0.271521	0.0337952
1.25	0.283052	0.0450106
1.5	0.330499	0.0507075
1.75	0.361025	0.0531594
2	0.387841	0.080084
2.25	0.429657	0.0710278
2.5	0.437481	0.0772261
2.75	0.465084	0.0981144
3	0.5155	0.106266
3.25	0.547176	0.12652
3.5	0.601771	0.146771
3.75	0.661642	0.191089
4	0.696323	0.194833
4.25	0.751799	0.228572
4.5	0.779833	0.263284
4.75	0.817569	0.283156
5	0.871459	0.297358
5.25	0.275066	0.125448
5.5	0.181057	0.0795975
5.75	0.143422	0.0800606
6	0.132453	0.0605531
6.25	0.120785	0.0605485
6.5	0.108225	0.0608021
6.75	0.118163	0.0514914
7	0.107217	0.0592404
7.25	0.111628	0.0672446
7.5	0.107322	0.0703231
7.75	0.0870704	0.0505337
8	0.100748	0.0719808
8.25	0.106265	0.0622863
8.5	0.101305	0.067407
8.75	0.096532	0.0785617
9	0.115018	0.0528583
9.25	0.114871	0.0566302
9.5	0.137567	0.0571991
9.75	0.11821	0.0551335
10	0.128366	0.0765399
10.25	0.111727	0.0645291
10.5	0.117272	0.0853276
10.75	0.115783	0.0696636
11	0.127587	0.085656
11.25	0.125566	0.0868161
11.5	0.140743	0.0952004
11.75	0.121269	0.0763028
12	0.135128	0.0827123
12.25	0.15345	0.0887637
12.5	0.13065	0.0882542
12.75	0.150103	0.0934738
13	0.153013	0.0796233
13.25	0.145569	0.0971405
13.5	0.136806	0.0947985
13.75	0.137204	0.0988379
14	0.146462	0.0897095
14.25	0.429961	0.18353
14.5	0.545293	0.240956
14.75	0.612508	0.229072
15	0.676773	0.252371
15.25	0.736664	0.273151
15.5	0.80571	0.280691
15.75	0.838704	0.284253
16	0.902867	0.310031
16.25	0.969595	0.321875
16.5	1.01495	0.329931
16.75	1.06637	0.367339
17	1.13383	0.366981
17.25	1.20707	0.367928
17.5	1.25291	0.382017
17.75	1.30071	0.404281
18	1.35766	0.362917
18.25	1.40404	0.384341
18.5	1.45649	0.369662
18.75	1.50276	0.356333
19	1.5266	0.350025

## Sheet: 5-10-5
Time (min)	average	stdev
-0.5	-0.00694408	0.0105845
-0.25	0.0102165	0.00571864
0	-0.00291183	0.0109665
0.25	0.137765	0.0197581
0.5	0.211236	0.0231446
0.75	0.231678	0.0262205
1	0.285824	0.0344586
1.25	0.313823	0.00479684
1.5	0.341593	0.0197888
1.75	0.385459	0.0221887
2	0.436772	0.0236432
2.25	0.472028	0.0231055
2.5	0.527591	0.0101313
2.75	0.561255	0.0148886
3	0.581182	0.0272436
3.25	0.660249	0.0449007
3.5	0.726788	0.0638569
3.75	0.762582	0.0594161
4	0.828905	0.0504369
4.25	0.899138	0.0740274
4.5	0.982091	0.0806849
4.75	1.0513	0.0639277
5	1.1049	0.0938809
5.25	0.335281	0.0451101
5.5	0.240366	0.0279011
5.75	0.215689	0.0510505
6	0.211266	0.0268245
6.25	0.200455	0.031847
6.5	0.191252	0.0437676
6.75	0.191244	0.0501401
7	0.180468	0.0296312
7.25	0.186103	0.0635931
7.5	0.196612	0.0637336
7.75	0.190556	0.0459482
8	0.19575	0.05763
8.25	0.204812	0.0412688
8.5	0.206635	0.0416909
8.75	0.197496	0.0609458
9	0.166424	0.0563717
9.25	0.190226	0.0512612
9.5	0.195379	0.0641917
9.75	0.213051	0.0631401
10	0.214354	0.0541167
10.25	0.187277	0.0902387
10.5	0.212176	0.076095
10.75	0.200018	0.0660249
11	0.19727	0.0773039
11.25	0.191069	0.0997061
11.5	0.206185	0.0889336
11.75	0.210988	0.0882906
12	0.235874	0.0967097
12.25	0.224351	0.126437
12.5	0.197114	0.0565515
12.75	0.205503	0.0950884
13	0.19327	0.0732802
13.25	0.217544	0.0983569
13.5	0.211751	0.0946183
13.75	0.238225	0.104302
14	0.206276	0.0863401
14.25	0.2232	0.0925367
14.5	0.191189	0.118614
14.75	0.206442	0.0831733
15	0.217966	0.133972
15.25	0.498289	0.278133
15.5	0.645889	0.314555
15.75	0.724753	0.372842
16	0.797768	0.386637
16.25	0.893287	0.474363
16.5	0.991151	0.487789
16.75	1.07256	0.519627
17	1.14055	0.53836
17.25	1.24973	0.626475
17.5	1.33649	0.613443
17.75	1.4035	0.658972
18	1.48303	0.634593
18.25	1.54088	0.656776
18.5	1.63426	0.654321
18.75	1.67838	0.664476
19	1.75443	0.692547
19.25	1.79925	0.651026
19.5	1.87011	0.669357
19.75	1.92391	0.659168
20	1.98068	0.597499

## Sheet: 5-12-5
Time (min)	average	stdev
-0.5	0.0166331	0.0094796
-0.25	-0.0167998	0.00910391
0	0.000932997	0.0116401
0.25	0.161165	0.015105
0.5	0.218045	0.0124073
0.75	0.234663	0.0466926
1	0.299102	0.0260028
1.25	0.309211	0.0612618
1.5	0.314692	0.0177619
1.75	0.318221	0.0640944
2	0.352312	0.0755581
2.25	0.364545	0.0548518
2.5	0.412644	0.0774068
2.75	0.414488	0.054716
3	0.453858	0.0448535
3.25	0.47726	0.0813027
3.5	0.524996	0.0905946
3.75	0.559751	0.0752459
4	0.547623	0.0905419
4.25	0.610319	0.128665
4.5	0.646123	0.149379
4.75	0.662692	0.191058
5	0.740687	0.240435
5.25	0.238051	0.0759973
5.5	0.166353	0.0660349
5.75	0.149961	0.0766257
6	0.159041	0.099067
6.25	0.128783	0.0922143
6.5	0.136933	0.0660412
6.75	0.113942	0.0850961
7	0.123204	0.107451
7.25	0.125615	0.101204
7.5	0.159355	0.109208
7.75	0.120249	0.103303
8	0.122419	0.104255
8.25	0.13549	0.0873821
8.5	0.129929	0.0956714
8.75	0.168938	0.0915103
9	0.139515	0.0975049
9.25	0.144713	0.100003
9.5	0.126099	0.0871573
9.75	0.142263	0.112642
10	0.156846	0.0820908
10.25	0.149325	0.0804981
10.5	0.152571	0.0824208
10.75	0.154748	0.126883
11	0.151514	0.0914211
11.25	0.167124	0.10984
11.5	0.162808	0.107079
11.75	0.165788	0.126073
12	0.157808	0.136921
12.25	0.187795	0.138607
12.5	0.15267	0.0793586
12.75	0.154135	0.101905
13	0.162263	0.132316
13.25	0.161852	0.123372
13.5	0.162839	0.0698333
13.75	0.182168	0.103655
14	0.152146	0.128758
14.25	0.150353	0.0912881
14.5	0.189025	0.0899554
14.75	0.189028	0.117872
15	0.177447	0.122963
15.25	0.158701	0.108739
15.5	0.196199	0.112956
15.75	0.181824	0.137871
16	0.211867	0.0801125
16.25	0.182552	0.113043
16.5	0.188872	0.102682
16.75	0.164296	0.109463
17	0.212624	0.13753
17.25	0.451903	0.199344
17.5	0.59357	0.315091
17.75	0.683105	0.344821
18	0.803846	0.415104
18.25	0.847202	0.376465
18.5	0.930313	0.428964
18.75	0.968237	0.422523
19	1.00625	0.432935
19.25	1.04799	0.426853
19.5	1.06834	0.479817
19.75	1.10077	0.420598
20	1.18311	0.441513
20.25	1.22276	0.433755
20.5	1.27297	0.446119
20.75	1.32756	0.434609
21	1.45871	0.421352
21.25	1.46757	0.39788
21.5	1.56164	0.352048
21.75	1.65873	0.345187
22	1.72243	0.35873

## Sheet: 5-15-5
Time (min)	average	stdev
-0.5	0.00433777	0.00799217
-0.25	-0.0105644	0.00659742
0	0.00647563	0.0024449
0.25	0.161761	0.0079132
0.5	0.213046	0.0201223
0.75	0.243299	0.00616701
1	0.27345	0.0266704
1.25	0.324723	0.0262463
1.5	0.335155	0.0543657
1.75	0.386406	0.0448958
2	0.431896	0.0475808
2.25	0.424882	0.0811509
2.5	0.499723	0.0636696
2.75	0.538207	0.0663904
3	0.594454	0.0699183
3.25	0.631223	0.0854241
3.5	0.686112	0.099779
3.75	0.759283	0.119544
4	0.839381	0.119798
4.25	0.888882	0.160718
4.5	0.942472	0.138308
4.75	0.992409	0.179973
5	1.05639	0.207758
5.25	0.310045	0.100622
5.5	0.203075	0.0689671
5.75	0.166109	0.102981
6	0.143143	0.0742849
6.25	0.151767	0.0939567
6.5	0.146456	0.0934775
6.75	0.139084	0.0923858
7	0.137071	0.103387
7.25	0.129176	0.0891547
7.5	0.120335	0.0943387
7.75	0.120235	0.109164
8	0.136256	0.096045
8.25	0.097981	0.0791683
8.5	0.106931	0.0896338
8.75	0.112792	0.0943377
9	0.112621	0.0920529
9.25	0.131528	0.0911804
9.5	0.102483	0.0818025
9.75	0.117722	0.105133
10	0.117272	0.0730784
10.25	0.115245	0.0755125
10.5	0.122293	0.0674445
10.75	0.118496	0.0908306
11	0.125398	0.103525
11.25	0.108497	0.0918587
11.5	0.117771	0.102196
11.75	0.112847	0.104991
12	0.110013	0.0731232
12.25	0.131721	0.0786662
12.5	0.126356	0.102138
12.75	0.12224	0.0686956
13	0.121489	0.0907853
13.25	0.11461	0.0830562
13.5	0.126282	0.0741644
13.75	0.142014	0.0921365
14	0.0976707	0.0611332
14.25	0.108705	0.0687678
14.5	0.129418	0.0684504
14.75	0.101329	0.0671448
15	0.0990278	0.0716285
15.25	0.0998718	0.0868483
15.5	0.108035	0.0796198
15.75	0.112584	0.0665107
16	0.111907	0.0638133
16.25	0.114732	0.0564633
16.5	0.0997715	0.0534359
16.75	0.119933	0.0207932
17	0.114266	0.0582515
17.25	0.0948828	0.0448104
17.5	0.0870857	0.0465926
17.75	0.082566	0.0556826
18	0.107386	0.0809854
18.25	0.101698	0.0684627
18.5	0.0920353	0.0773629
18.75	0.101388	0.0348301
19	0.0868618	0.0745337
19.25	0.115283	0.0580949
19.5	0.111462	0.0661788
19.75	0.105466	0.0527452
20	0.123866	0.0617639
20.25	0.29153	0.0981795
20.5	0.386459	0.153265
20.75	0.445719	0.172828
21	0.498311	0.211589
21.25	0.555574	0.250095
21.5	0.620238	0.272594
21.75	0.676763	0.310595
22	0.730821	0.329828
22.25	0.804375	0.377913
22.5	0.868574	0.378216
22.75	0.896981	0.408356
23	0.944061	0.426022
23.25	0.999228	0.449066
23.5	1.08438	0.495259
23.75	1.15532	0.511672
24	1.20642	0.560346
24.25	1.2645	0.56978
24.5	1.32557	0.584037
24.75	1.37302	0.585094

## Sheet: 5-20-5
Time (min)	average	stdev
-0.5	-0.00369377	0.00744932
-0.25	-0.00438394	0.0188055
0	0.00855231	0.011917
0.25	0.152544	0.00870606
0.5	0.18196	0.0212573
0.75	0.236534	0.0368964
1	0.278922	0.0176155
1.25	0.308932	0.0130959
1.5	0.307444	0.0271272
1.75	0.356074	0.044003
2	0.388024	0.0684992
2.25	0.387879	0.0849276
2.5	0.4024	0.0925925
2.75	0.450873	0.126376
3	0.466098	0.16294
3.25	0.525765	0.190707
3.5	0.55914	0.198744
3.75	0.579116	0.237909
4	0.671339	0.260764
4.25	0.700232	0.298509
4.5	0.770526	0.322061
4.75	0.794672	0.336502
5	0.87499	0.349301
5.25	0.271757	0.152076
5.5	0.174258	0.0919707
5.75	0.172167	0.0989115
6	0.153216	0.0844689
6.25	0.161288	0.104387
6.5	0.169929	0.0855348
6.75	0.170103	0.0799196
7	0.14604	0.0756743
7.25	0.157939	0.0823562
7.5	0.161687	0.08148
7.75	0.196829	0.0835583
8	0.193231	0.0585464
8.25	0.173266	0.0936375
8.5	0.177654	0.0904082
8.75	0.177711	0.0695463
9	0.195745	0.0693916
9.25	0.197199	0.0542898
9.5	0.209218	0.0480125
9.75	0.171722	0.039393
10	0.186142	0.0548706
10.25	0.176648	0.041665
10.5	0.178032	0.0360181
10.75	0.190448	0.0335746
11	0.18797	0.0305367
11.25	0.181837	0.0203336
11.5	0.189113	0.0150349
11.75	0.170883	0.0189812
12	0.177244	0.0286601
12.25	0.171662	0.017665
12.5	0.16917	0.0284456
12.75	0.169491	0.0221552
13	0.172196	0.00973289
13.25	0.146144	0.023611
13.5	0.172439	0.03516
13.75	0.195864	0.0190645
14	0.173824	0.036124
14.25	0.1431	0.0316646
14.5	0.173196	0.0180194
14.75	0.182029	0.056072
15	0.156723	0.0394106
15.25	0.155236	0.0474705
15.5	0.155186	0.0314919
15.75	0.127728	0.0358869
16	0.133534	0.0285111
16.25	0.169808	0.0276321
16.5	0.125083	0.0100663
16.75	0.141439	0.0139859
17	0.142791	0.0306152
17.25	0.123785	0.0420648
17.5	0.112657	0.053308
17.75	0.115434	0.0298642
18	0.129379	0.0319114
18.25	0.144517	0.0485298
18.5	0.120201	0.0551983
18.75	0.118349	0.0303013
19	0.117059	0.00185877
19.25	0.131088	0.0228238
19.5	0.135844	0.0395342
19.75	0.130528	0.0470776
20	0.133852	0.0454749
20.25	0.16454	0.0583536
20.5	0.163256	0.0400884
20.75	0.155861	0.0297784
21	0.124948	0.0144059
21.25	0.146461	0.0272163
21.5	0.155489	0.0365791
21.75	0.150043	0.0524711
22	0.132299	0.0307721
22.25	0.158905	0.055181
22.5	0.148172	0.0384411
22.75	0.124214	0.0296081
23	0.148525	0.0639723
23.25	0.16237	0.047203
23.5	0.162722	0.0601601
23.75	0.145416	0.0597212
24	0.134771	0.0439825
24.25	0.163054	0.0658576
24.5	0.147812	0.0600157
24.75	0.134253	0.0617066
25	0.15459	0.0883198
25.25	0.278017	0.0926502
25.5	0.369946	0.116633
25.75	0.410936	0.152237
26	0.485932	0.225983
26.25	0.548203	0.24478
26.5	0.584958	0.248509
26.75	0.650955	0.274807
27	0.713065	0.251043
27.25	0.746514	0.254759
27.5	0.819209	0.280207
27.75	0.901474	0.324692
28	0.945856	0.304804
28.25	1.01165	0.351723
28.5	1.06656	0.368292
28.75	1.10807	0.365671
29	1.21203	0.428402
29.25	1.27592	0.455694
29.5	1.36373	0.501661
29.75	1.42537	0.47732
30	1.48069	0.754036

## Sheet: 3-1-1-3-9-3
Time (min)	average	stdev
-0.5	-0.0230725	0.0301399
-0.25	-0.00510761	0.0187638
0	0.0326895	0.0537026
0.25	0.121712	0.0423293
0.5	0.193538	0.0206181
0.75	0.226737	0.0386914
1	0.262328	0.0327287
1.25	0.285088	0.0565146
1.5	0.299778	0.0577178
1.75	0.317394	0.0689692
2	0.34353	0.108672
2.25	0.384957	0.140459
2.5	0.402918	0.131731
2.75	0.441534	0.144589
3	0.424915	0.295383
3.25	0.120049	0.10405
3.5	0.0883746	0.063843
3.75	0.071026	0.0698367
4	0.112852	0.0484193
4.25	0.464047	0.135668
4.5	0.620333	0.207333
4.75	0.735706	0.263212
5	0.72351	0.443556
5.25	0.212667	0.138539
5.5	0.124787	0.0910379
5.75	0.103353	0.0879288
6	0.110414	0.06295
6.25	0.107268	0.0856457
6.5	0.106732	0.0944551
6.75	0.103163	0.0963806
7	0.129266	0.0970336
7.25	0.104447	0.0939844
7.5	0.130563	0.0815178
7.75	0.140857	0.109824
8	0.172237	0.0340125
8.25	0.62606	0.334411
8.5	0.818989	0.446812
8.75	0.929975	0.459919
9	1.03116	0.524653
9.25	1.12075	0.542249
9.5	1.18051	0.576846
9.75	1.27474	0.607112
10	1.30773	0.637109
10.25	1.39627	0.689808
10.5	1.40176	0.662627
10.75	1.46153	0.697923
11	1.51506	0.685461
11.25	1.54651	0.7291
11.5	1.6208	0.770525
11.75	1.64855	0.775347
12	1.67787	0.793202
12.25	1.74732	0.782541
12.5	1.79645	0.814953
12.75	1.81921	0.818713
13	1.86534	0.840436
13.25	1.87499	0.801269
13.5	1.92767	0.840425
13.75	1.92201	0.789025
14	1.99646	0.813392
14.25	2.05603	0.783203
14.5	2.07797	0.777173
14.75	2.09563	0.745797
15	2.09287	0.703347
15.25	2.1463	0.711201
15.5	2.19176	0.71511
15.75	2.20453	0.651993
16	2.25196	0.613351
16.25	2.25691	0.620461
16.5	2.33432	0.593118
16.75	2.34917	0.605283
17	2.10218	1.01483
17.25	1.1737	0.618886
17.5	0.850335	0.381835
17.75	0.753698	0.382004
18	0.693234	0.340973
18.25	0.667924	0.294119
18.5	0.61727	0.312653
18.75	0.634961	0.314791
19	0.590845	0.259015
19.25	0.58669	0.29653
19.5	0.592012	0.307702
19.75	0.540296	0.23776
20	0.643582	0.138443

## Sheet: 2-2-2-2-2-2-2-2-2-2
Time (min)	average	stdev
-0.5	-0.00943732	0.00670335
-0.25	0.00972219	0.012815
0	0.000163761	0.0121962
0.25	0.123863	0.0285265
0.5	0.173374	0.0269863
0.75	0.213939	0.045237
1	0.239699	0.0477672
1.25	0.283437	0.0586067
1.5	0.298805	0.0535812
1.75	0.333105	0.0616949
2	0.378006	0.0573225
2.25	0.108118	0.0241287
2.5	0.0732147	0.0170673
2.75	0.0753969	0.0179995
3	0.0532436	0.0386193
3.25	0.048634	0.0136776
3.5	0.0533439	0.0265099
3.75	0.0383283	0.0206671
4	0.0429119	0.0304162
4.25	0.234619	0.080308
4.5	0.323464	0.103357
4.75	0.384776	0.113296
5	0.460844	0.137279
5.25	0.517656	0.15885
5.5	0.570514	0.177313
5.75	0.600364	0.15875
6	0.652191	0.195257
6.25	0.212605	0.0712154
6.5	0.134796	0.0328011
6.75	0.1126	0.0374549
7	0.113308	0.0430354
7.25	0.108565	0.0394245
7.5	0.120087	0.0384657
7.75	0.120033	0.0314085
8	0.109075	0.0613447
8.25	0.506822	0.222998
8.5	0.658284	0.274592
8.75	0.77032	0.33198
9	0.856342	0.36759
9.25	0.89949	0.392541
9.5	0.945109	0.436221
9.75	1.00349	0.456107
10	1.04683	0.506422
10.25	0.353582	0.210997
10.5	0.245889	0.151567
10.75	0.217701	0.146554
11	0.217954	0.140026
11.25	0.163289	0.12388
11.5	0.171948	0.126743
11.75	0.162971	0.116403
12	0.17396	0.0977714
12.25	0.832301	0.448403
12.5	0.942666	0.484473
12.75	1.0146	0.538118
13	1.08414	0.553407
13.25	1.12499	0.575488
13.5	1.12842	0.586415
13.75	1.14783	0.586788
14	1.1892	0.638313
14.25	0.407919	0.288922
14.5	0.239098	0.179251
14.75	0.21961	0.157118
15	0.195684	0.167519
15.25	0.182258	0.153571
15.5	0.155468	0.146069
15.75	0.169365	0.15284
16	0.15053	0.140043
16.25	0.73208	0.616926
16.5	0.814341	0.690302
16.75	0.862558	0.700326
17	0.911688	0.712794
17.25	0.959724	0.735179
17.5	0.994625	0.742629
17.75	1.04846	0.72354
18	1.10526	0.739568
18.25	0.431432	0.347949
18.5	0.294366	0.263847
18.75	0.267224	0.26136
19	0.238077	0.206889
19.25	0.2252	0.20773
19.5	0.227004	0.167607
19.75	0.188176	0.144641
20	0.176179	0.16012

## Sheet: 1-4-7-5-1-2
Time (min)	average	stdev
-0.5	0.00256372	0.0176435
-0.25	-0.0060807	0.00987072
0	0.004039	0.0170355
0.25	0.133446	0.0422582
0.5	0.195722	0.0109684
0.75	0.221983	0.0285512
1	0.267846	0.0262691
1.25	0.127913	0.0363479
1.5	0.0959069	0.0458886
1.75	0.0711426	0.0156351
2	0.0417947	0.0199526
2.25	0.0638107	0.0236586
2.5	0.039998	0.0103807
2.75	0.0407919	0.0167958
3	0.0730898	0.0166288
3.25	0.0414403	0.0460555
3.5	0.0333101	0.0351516
3.75	0.0879635	0.0137809
4	0.0347692	0.0251245
4.25	0.0473341	0.0134777
4.5	0.0320269	0.02435
4.75	0.039631	0.0287008
5	0.0351636	0.0207355
5.25	0.135576	0.0302008
5.5	0.187345	0.0317373
5.75	0.214099	0.0129023
6	0.249401	0.0482604
6.25	0.277008	0.0323833
6.5	0.286536	0.0184111
6.75	0.308837	0.0462748
7	0.349662	0.070582
7.25	0.383339	0.0417985
7.5	0.389275	0.0790309
7.75	0.418017	0.0718016
8	0.441166	0.0922658
8.25	0.472865	0.120617
8.5	0.499557	0.0912974
8.75	0.525097	0.143858
9	0.55867	0.147548
9.25	0.601637	0.180005
9.5	0.657349	0.157572
9.75	0.693783	0.184036
10	0.711814	0.188982
10.25	0.732807	0.198378
10.5	0.77483	0.156358
10.75	0.832768	0.231499
11	0.844087	0.20755
11.25	0.898559	0.205476
11.5	0.942962	0.217957
11.75	0.949488	0.218095
12	1.0003	0.206919
12.25	0.310453	0.130231
12.5	0.186751	0.0763694
12.75	0.155673	0.0935756
13	0.151453	0.0559406
13.25	0.136566	0.0510148
13.5	0.122602	0.0452516
13.75	0.13871	0.0406507
14	0.131216	0.0319658
14.25	0.137296	0.0436947
14.5	0.14591	0.0431253
14.75	0.136948	0.0298227
15	0.149272	0.0527492
15.25	0.150294	0.0126658
15.5	0.142874	0.0390682
15.75	0.152747	0.0399776
16	0.142095	0.0138463
16.25	0.132675	0.0391901
16.5	0.123724	0.0229184
16.75	0.145677	0.0075665
17	0.120422	0.0427624
17.25	0.485842	0.0550491
17.5	0.622153	0.0297368
17.75	0.669884	0.0111697
18	0.736645	0.0485948
18.25	0.251177	0.0153478
18.5	0.173688	0.0416439
18.75	0.166141	0.00784664
19	0.173282	0.0373571
19.25	0.12561	0.00625181
19.5	0.143239	0.0196184
19.75	0.135122	0.0222224
20	0.149732	0.0300879
