# Supplementary material for: Kinetics of the xanthophyll cycle and its role in photoprotective memory and response
Source: Nat Commun. 2023 Oct 19;14:6621. doi: 10.1038/s41467-023-42281-8 (PMC10587229; doi:10.1038/s41467-023-42281-8)
Supplement: Supplementary file 4 — Source Data [file 41467_2023_42281_MOESM4_ESM.zip › source-data/wt_hplc.xlsx]

## Sheet: 10-10 HL
High Ligh Vio	rep1 (vial 2)	rep1	rep2 (vial 2)	rep2	rep3 (vial 2)	rep3	average	stdev	deltaVio	Percent
0			172.695	150.146	225.504	137.086	171.358	38.9791	0	0			0	0	38.9791	0	9.08482	0	1.63301
1	166.22	162.176	174.232	146.736	213.286	143.942	167.765	25.1292	-3.59261	-0.0209656			1	-3.59261	25.1292	9.07504	11.1124	5.4879	9.40787
2	170.303	173.358	180.521	140.485	213.286	146.659	170.769	26.1079	-0.589216	-0.00343851			2	-0.589216	26.1079	16.7834	13.9948	7.065	4.67252
5	101.63	114.476	139.494	122.256	175.411	109.711	127.163	26.9128	-44.1948	-0.25791			5	-44.1948	26.9128	8.31152	9.53733	6.35216	5.87147
8	139.515	138.837	147.669	140.552	165.194	123.294	142.51	13.6873	-28.8475	-0.168347			8	-28.8475	13.6873	18.1096	5.1593	15.2734	6.58073
10	132.099	143.482	81.6205	95.745	167.693	105.107	120.958	32.4037	-50.4001	-0.294122			10	-50.4001	32.4037	17.7787	10.6304	14.1549	3.65833
12	129.608	115.252	125.034	106.449	162.315	108.443	124.517	20.6182	-46.8407	-0.27335			12	-46.8407	20.6182	14.5075	15.4623	15.8912	4.89595
14	115.082	119.114	114.395	144.917	162.739	111.708	127.992	20.9253	-43.3654	-0.25307			14	-43.3654	20.9253	22.9655	6.29283	12.583	5.36861
16	149.143	144.344	146.483	145.162	176.838	129.662	148.606	15.4322	-22.7522	-0.132776			16	-22.7522	15.4322	23.8697	10.279	13.9252	3.72834
18	125.874	123.573			188.642	114.022	138.028	34.1305	-33.3298	-0.194504			18	-33.3298	34.1305	19.3445	15.4261	4.76386	3.54216
20	130.95	126.293	143.613	126.293	179.489	121.106	137.957	21.735	-33.4004	-0.194916			20	-33.4004	21.735	20.2965	3.90455	8.72428	6.33131
High Ligh Anth	rep1 (vial 2)	rep1	rep2 (vial 2)	rep2	rep3 (vial 2)	rep3	average	stdev	DeltaAnth	Percent
0			47.1971	43.3922	63.0776	57.4984	52.7913	9.08482	0	0
1	62.8216	54.0755	46.9239	59.0329	77.4625	70.8817	61.8663	11.1124	9.07504	0.171904
2	59.867	70.3129	53.3762	61.6819	88.6826	83.5275	69.5747	13.9948	16.7834	0.31792
5	67.2524	49.8858	54.3111	53.5747	70.3321	71.2609	61.1028	9.53733	8.31152	0.157441
8	71.9197	67.3289	72.6815	65.2874	68.4273	79.7606	70.9009	5.1593	18.1096	0.343041
10	70.3785	71.9034	49.8914	75.5828	79.4138	76.2504	70.5701	10.6304	17.7787	0.336774
12	75.5152	77.653	41.3553	55.0904	75.2342	78.9445	67.2988	15.4623	14.5075	0.274808
14	78.9904	70.4092	66.3587	78.2901	76.7895	83.7027	75.7568	6.29283	22.9655	0.435023
16	75.5632	69.7463	76.707	61.8889	86.905	89.1554	76.661	10.279	23.8697	0.452152
18	60.1464	57.5074			86.4219	84.4674	72.1358	15.4261	19.3445	0.366433
20	77.3829	74.5021	67.1643	74.5021	69.4901	75.4853	73.0878	3.90455	20.2965	0.384467
High Ligh Zea	rep1 (vial 2)	rep1	rep2 (vial 2)	rep2	rep3 (vial 3)	rep3	average	stdev	DeltaZea	Percent
0			23.3745	25.5577	21.6632	22.8203	23.3539	1.63301	0	0
1	20.6612	36.4009	44.3151	25.8066	23.0582	22.8091	28.8418	9.40787	5.4879	0.234988
2	32.1841	34.9029	30.8266	21.32	31.608	31.672	30.4189	4.67252	7.065	0.302519
5	34.4595	27.088	22.0138	24.5606	35.0717	35.0431	29.7061	5.87147	6.35216	0.271996
8	47.1509	43.3334	39.8081	28.0173	36.2061	37.2479	38.6273	6.58073	15.2734	0.653996
10	40.7361	37.036	33.0652	33.2015	40.4925	40.5216	37.5088	3.65833	14.1549	0.606104
12	47.5328	38.9794	33.9728	42.05	36.4194	36.5164	39.2451	4.89595	15.8912	0.680451
14	35.5353	35.0188	29.0226	45.4143	33.7814	36.8492	35.9369	5.36861	12.583	0.538797
16	41.3067	39.0934	33.0116	41.2956	34.5745	34.3927	37.2791	3.72834	13.9252	0.596266
18	29.8248	22.8099			29.7315	30.1049	28.1178	3.54216	4.76386	0.203986
20	27.6593	39.1552	34.5562	39.1552	26.0507	25.8926	32.0782	6.33131	8.72428	0.373568
DES	(0.5*A+Z)/VAZ	dQ0	dQ1	Q0	Q1	dQ2		(0.3*A+Z)/VAZ
0	0.201006	4.82703	40.0571	49.7496	247.503	0.03793		0.158347
1	0.231262	10.9261	29.0425	59.775	258.473	0.0496197		0.183391
2	0.240825	8.41402	29.9885	65.2063	270.762	0.0409526		0.189433
5	0.276446	7.56402	29.1502	60.2575	217.972	0.0507051		0.220381
8	0.293915	7.06828	16.0395	74.0778	252.038	0.0337098		0.237653
10	0.317826	6.4525	34.2985	72.7939	229.036	0.0553078		0.256203
12	0.315477	9.15103	26.2329	72.8945	231.061	0.0533981		0.257225
14	0.307967	6.22269	22.5009	73.8153	239.686	0.0388569		0.244753
16	0.287986	6.34939	18.9133	75.6096	262.546	0.0318631		0.229588
18	0.269369	8.48754	37.6219	64.1857	238.282	0.0554761		0.208822
20	0.282252	6.62547	22.9726	68.6221	243.123	0.0381304		0.222128

## Sheet: 10-10 LL
Low Ligh Vio	rep1 (vial 2)	rep1	rep2 (vial 2)	rep2	rep3 (vial 2)	rep3	rep4 (vial 2)	rep4	average	stdev	deltaVio	Percent	stderror	new stderror
0			216.4		244.075	240.752	247.882	242.52	238.326	12.5356	0	0	5.11765	0		0	0	0	0	0	0
1	194.057		217.144	233.269	244.084	242.778	236.711	234.502	228.935	17.7335	-9.39086	-0.0394035	7.23966	8.86584		-9.39086	8.86584	-0.374906	1.56939	0.418759	0.887664
2	219.327		238.282	200.889	243.945	243.596	238.567	238.918	231.932	16.0002	-6.39382	-0.0268281	6.53204	8.29806		-6.39382	8.29806	4.86048	3.19057	0.697715	0.888203
5	150.688	163.766	163.899	163.197	219.879	219.486	218.266	197.083	187.033	29.6991	-51.2927	-0.215221	12.1246	13.1604		-51.2927	13.1604	10.0983	4.42937	2.77204	0.976909
8			178.799	180.838	228.481	227.832	205.811		204.352	24.1946	-33.9734	-0.14255	9.87739	11.1244		-33.9734	11.1244	15.865	4.42845	10.0017	0.945953
10	176.122	177.964	167.469	166.108	212.539	213.346	354.325	354.389	185.591	21.6903	-52.7345	-0.221271	8.85503	10.2275		-52.7345	10.2275	25.3088	4.40784	20.5959	2.7466
12	177.858	177.856			194.644	192.039	198.527	200.058	190.163	9.94316	-48.1624	-0.202086	4.05928	6.53208		-48.1624	6.53208	22.0051	2.52022	11.9384	0.975015
14	176.724	175.765	180.066	189.262	237.311	236.86	212.504	217	203.186	26.0676	-35.1393	-0.147442	10.642	11.8086		-35.1393	11.8086	23.9598	3.31117	11.2321	1.63872
16	176.724	175.765			206.734	207.132	185.247	185.449	189.508	14.1016	-48.8174	-0.204835	5.75693	7.70277		-48.8174	7.70277	24.1623	1.83789	6.79453	1.86663
18	196.49	196.957	166.178	166.76	201.01	200.36	196.699	199.694	190.518	14.9446	-47.8074	-0.200597	6.10109	7.96327		-47.8074	7.96327	12.6644	3.02216	3.85621	1.0371
20	213.347	209.445	241.879	208.769	234.846	233.816	207.092	205.669	219.358	14.8347	-18.9679	-0.0795879	6.05623	7.92895		-18.9679	7.92895	17.4228	1.90885	5.07235	1.62058
Low Ligh Anth	rep1 (vial 2)	rep1	rep2 (vial 2)	rep2	rep3 (vial 2)	rep3	rep4 (vial 2)	rep4	average	stdev	DeltaAnth	Percent	stderror			0	238.326	12.5356	38.5942	2.59978	9.49568	1.29115
0			39.0654		41.1852	39.0884	34.2148	39.4172	38.5942	2.59978	0	0	1.06136	0		1	228.935	17.7335	38.2193	2.83178	9.91444	1.74946
1	33.4315		38.7604	37.2139	39.9182	42.6053	36.9612	38.6447	38.2193	2.83178	-0.374906	-0.00971405	1.15607	1.56939		2	231.932	16.0002	43.4547	7.37017	10.1934	1.75111
2	38.0451		33.9859	38.0389	52.8608	52.809	43.7162	44.727	43.4547	7.37017	4.86048	0.125938	3.00886	3.19057		5	187.033	29.6991	48.6925	10.5336	12.2677	2.01471
5	37.5373	37.6219	44.7338	68.8009	52.7263	57.2046	45.5745	45.3408	48.6925	10.5336	10.0983	0.261653	4.30034	4.42937		8	204.352	24.1946	54.4592	10.5313	19.4974	1.92403
8			42.2054	48.9691	59.5427	69.6593	51.9197		54.4592	10.5313	15.865	0.411073	4.29938	4.42845		10	185.591	21.6903	63.9031	10.4793	30.0916	6.60272
10	78.8919	53.8201	57.5836	55.8657	62.5642	74.6928	104.295	111.938	63.9031	10.4793	25.3088	0.655768	4.27815	4.40784		12	190.163	9.94316	60.5994	5.59913	21.4341	2.0092
12	61.9436	58.0102			68.569	53.0141	57.3677	64.6915	60.5994	5.59913	22.0051	0.570167	2.28583	2.52022		14	203.186	26.0676	62.554	7.68273	20.7278	3.80071
14	48.8098	66.2803	56.4021	57.1606	69.34	68.2376	63.6544	70.5468	62.554	7.68273	23.9598	0.620812	3.13646	3.31117		16	189.508	14.1016	62.7565	3.67534	16.2902	4.3862
16	64.9807	60.4497			63.0905	58.2568	68.6149	61.1464	62.7565	3.67534	24.1623	0.626059	1.50045	1.83789		18	190.518	14.9446	51.2586	6.93122	13.3519	2.18778
18	44.9515	43.409	49.6195	42.875	60.562	56.9389	56.4994	55.2136	51.2586	6.93122	12.6644	0.328142	2.82966	3.02216		20	219.358	14.8347	56.0171	3.88632	14.568	3.75375
20	56.2476	49.5673	56.9932	50.5196	59.2861	57.2437	58.3629	59.916	56.0171	3.88632	17.4228	0.451437	1.58658	1.90885
Low Ligh Zea	rep1 (vial 2)	rep1	rep2 (vial 2)	rep2	rep3 (vial 2)	rep3	rep4 (vial 2)	rep4	average	stdev	DeltaZea	Percent	stderror
0			10.0677		8.97041	11.3778	7.95564	9.10689	9.49568	1.29115	0	0	0.527108	0
1	10.2925		8.88723	12.3377	7.92959	11.9007	9.98399	8.06941	9.91444	1.74946	0.418759	0.0440999	0.714216	0.887664
2	11.5282		12.8042	11.4879	8.8282	9.81656	8.45109	8.43757	10.1934	1.75111	0.697715	0.0734772	0.714886	0.888203
5	13.8091	13.9102	14.0771	14.532	11.1522	10.3616	10.8878	9.41177	12.2677	2.01471	2.77204	0.291927	0.822501	0.976909
8			20.5646	22.1797	18.9549	18.6141	17.1738		19.4974	1.92403	10.0017	1.05329	0.785483	0.945953
10	35.06	33.7594	32.7859	35.6154	21.54	21.7886	34.8676	34.5811	30.0916	6.60272	20.5959	2.16897	2.69555	2.7466
12	22.9952	24.5386			20.9143	21.2337	19.3738	19.5488	21.4341	2.0092	11.9384	1.25724	0.820251	0.975015
14	27.5344	21.556	22.4408	23.163	19.2786	19.5013	15.8907	16.4575	20.7278	3.80071	11.2321	1.18286	1.55163	1.63872
16	19.7918	23.5428			14.4582	14.2271	12.5482	13.1732	16.2902	4.3862	6.79453	0.715539	1.79066	1.86663
18	15.7113	14.7894	15.7466	13.9812	11.878	13.8807	10.2995	10.5285	13.3519	2.18778	3.85621	0.406102	0.893159	1.0371
20	18.0956	14.8611	20.8809	16.0795	10.4125	13.4877	9.78321	12.9438	14.568	3.75375	5.07235	0.534175	1.53246	1.62058
time	(0.5*A+Z)/VAZ	dQ0	dQ1	Q0	Q1	dQ2		(0.3*A+Z)/VAZ
0	0.100528	1.83215	12.8673	28.7928	286.416	0.00783045		0.0735782
1	0.104754	2.25064	18.0432	29.0241	277.069	0.0106075		0.0771658
2	0.111775	4.07998	17.7028	31.9207	285.58	0.0158782		0.0813425
5	0.147641	5.639	31.5761	36.614	247.993	0.029503		0.108372
8	0.167896	5.60615	26.4573	46.727	278.309	0.0257005		0.12876
10	0.221911	8.4291	24.9776	62.0431	279.586	0.0360827		0.176198
12	0.19006	3.44593	11.5868	51.7337	272.197	0.0150241		0.145534
14	0.181538	5.40384	27.4406	52.0048	286.468	0.025656		0.137865
16	0.1775	4.7556	15.2184	47.6684	268.555	0.0203654		0.130763
18	0.15279	4.0984	16.6183	38.9812	255.129	0.0188971		0.112608
20	0.146845	4.22688	15.788	42.5766	289.943	0.0166272		0.108205

## Sheet: 5-10-5 HLL
High Ligh Data	rep1 (vial 2)	rep1	rep2 (vial 2)	rep2	rep3 (vial 2)	rep3	combo (vial 2)	combo	average	stdev	delta Vio	Percent	top error	percent error			DV		DA		DZ
0	225.506	229.443	155.713	229.589	221.174	233.067	239.726	249.909	223.016	28.6037	0	0	40.4517	#DIV/0!		0	0	40.4517	0	8.82774	0	12.2447
1	210.671	209.504	209.657	215.832	194.742	198.474	201.163	212.207	206.531	7.43721	-16.4846	-0.0739167	29.5547	#DIV/0!		1	-16.4846	29.5547	9.68583	9.49457	-0.576063	8.93988
2	185.458	186.623	198.854	205.412	184.154	174.88	209.795	212.046	194.653	13.7083	-28.3631	-0.12718	31.7189	#DIV/0!		2	-28.3631	31.7189	13.7991	8.57779	6.93409	9.88322
4	170.029	168.817			163.68	158.576	212.22	204.741	179.677	22.8012	-43.3388	-0.19433	36.5796	#DIV/0!		4	-43.3388	36.5796	21.7086	14.7838	18.8854	11.0699
6	160.991	161.798	168.861	160.291	163.446	162.555	172.945	171.081	165.246	4.94868	-57.7698	-0.259039	29.0286	#DIV/0!		6	-57.7698	29.0286	18.9053	7.18682	19.3648	8.81602
8	139.103	148.737	165.952	164.096	172.417	166.108	191.842	195.757	168.001	19.2263	-55.0145	-0.246684	34.4648	#DIV/0!		8	-55.0145	34.4648	18.6066	11.9957	15.202	10.1293
10			159.033	155.054	179.141	179.514	154.615	159.4	164.46	11.6842	-58.5564	-0.262566	30.8981	#DIV/0!		10	-58.5564	30.8981	19.3272	8.39838	4.56268	9.92684
12	185.193	186.027			186.979	175.749	210.228	205.755	191.655	13.3571	-31.3608	-0.140621	31.5687	#DIV/0!		12	-31.3608	31.5687	30.721	14.2538	9.88479	10.4331
14	179.311	180.72	178.594	170.483			203.699	204.474	186.213	14.3004	-36.8025	-0.165022	31.9792	#DIV/0!		14	-36.8025	31.9792	25.1731	7.79216	5.07621	8.93088
16			158.662	149.106	160.35	163.549	198.18	204.837	172.447	23.1154	-50.5686	-0.226749	36.7762	#DIV/0!		16	-50.5686	36.7762	14.8423	9.9323	5.70684	10.0673
18	170.019	169.421	163.654	159.926	164.296	166.271	136.252	126.404	157.03	16.3986	-65.9855	-0.295878	32.971	#DIV/0!		18	-65.9855	32.971	13.8338	11.6759	14.3959	11.6635
20			166.616	169.039	155.713	160.056	164.002	163.86	163.214	4.74914	-59.8016	-0.268149	28.9953	#DIV/0!		20	-59.8016	28.9953	20.7836	8.47299	23.7384	9.37955
High Ligh Data	rep1 (vial 2)	rep1	rep2 (vial 2)	rep2	rep3 (vial 2)	rep3	combo (vial 2)	combo	average	stdev	delta Anth	Percent	top error	percent error
0	64.1376	66.2458	70.0507	56.4769	56.9089	53.9599	54.2149	55.0198	59.6268	6.24216	0	0	8.82774	#DIV/0!		0	223.016	28.6037	59.6268	6.24216	26.6425	8.65828
1	78.6019	79.5283	60.2646	69.5707	65.0524	61.1866	69.9096	70.387	69.3126	7.15419	9.68583	0.162441	9.49457	#DIV/0!		1	206.531	7.43721	69.3126	7.15419	26.0665	2.22611
2	71.185	72.3542	77.0783	76.5236	67.4299	64.5238	75.1367	83.1761	73.4259	5.88336	13.7991	0.231425	8.57779	#DIV/0!		2	194.653	13.7083	73.4259	5.88336	33.5766	4.76574
4	76.263	76.0788			69.3836	70.5051	93.6316	102.151	81.3355	13.4013	21.7086	0.364075	14.7838	#DIV/0!		4	179.677	22.8012	81.3355	13.4013	45.5279	6.89761
6	76.6374	75.5283	75.3651	77.5747	77.7236	77.7725	81.837	85.8183	78.5321	3.56172	18.9053	0.317061	7.18682	#DIV/0!		6	165.246	4.94868	78.5321	3.56172	46.0073	1.66021
8	64.9888	66.0165	80.3287	83.4583	75.3155	73.0927	91.4104	91.2564	78.2334	10.2437	18.6066	0.312051	11.9957	#DIV/0!		8	168.001	19.2263	78.2334	10.2437	41.8445	5.257
10			78.6615	76.0797	83.3852	87.7961	74.4522	73.3494	78.954	5.61857	19.3272	0.324136	8.39838	#DIV/0!		10	164.46	11.6842	78.954	5.61857	31.2052	4.85553
12	90.927	91.6274			75.6964	75.4735	104.638	103.724	90.3478	12.8143	30.721	0.515221	14.2538	#DIV/0!		12	191.655	13.3571	90.3478	12.8143	36.5273	5.821
14	84.9036	84.2238	79.1652	81.8508			85.6561	93.0001	84.7999	4.66403	25.1731	0.422178	7.79216	#DIV/0!		14	186.213	14.3004	84.7999	4.66403	31.7187	2.18969
16			69.1953	63.5806	74.6521	73.6705	85.1642	80.552	74.4691	7.72568	14.8423	0.24892	9.9323	#DIV/0!		16	172.447	23.1154	74.4691	7.72568	32.3494	5.13669
18	82.1705	82.1874	78.4114	71.0342	82.0586	73.4597	62.1326	56.2305	73.4606	9.86728	13.8338	0.232006	11.6759	#DIV/0!		18	157.03	16.3986	73.4606	9.86728	41.0384	7.81483
20			79.6688	85.2255	70.0507	79.5485	82.1428	85.8263	80.4104	5.72948	20.7836	0.348561	8.47299	#DIV/0!		20	163.214	4.74914	80.4104	5.72948	50.381	3.60695
High Ligh Data	rep1 (vial 2)	rep1	rep2 (vial 2)	rep2	rep3 (vial 3)	rep3	combo (vial 2)	combo	average	stdev	delta Zea	Percent	top error	percent error
0	24.016	24.2465	47.7631	25.7712	23.6714	22.4634	24.3899	20.8186	26.6425	8.65828	0	0	12.2447	#DIV/0!
1	29.0213	28.3352	27.5755	26.5792	23.0585	23.2909	25.8104	24.8607	26.0665	2.22611	-0.576063	-0.0216219	8.93988	#DIV/0!
2	32.5375	33.5148	42.0971	35.5646	27.0106	27.7634	34.9397	35.1851	33.5766	4.76574	6.93409	0.260264	9.88322	#DIV/0!
4	45.8179	45.8701			37.6271	37.7853	54.1832	51.8839	45.5279	6.89761	18.8854	0.708844	11.0699	#DIV/0!
6	44.8947	44.9921	49.107	47.7328	44.372	44.7968	46.4623	45.701	46.0073	1.66021	19.3648	0.726839	8.81602	#DIV/0!
8	38.3445	35.5435	40.9314	42.2769	39.167	38.9845	49.7699	49.7387	41.8445	5.257	15.202	0.570592	10.1293	#DIV/0!
10			31.0984	32.5456	35.7732	36.6432	24.4741	26.6968	31.2052	4.85553	4.56268	0.171256	9.92684	#DIV/0!
12	38.7471	37.8669			29.3404	29.3523	41.1489	42.7084	36.5273	5.821	9.88479	0.371015	10.4331	#DIV/0!
14	31.902	31.9945	35.6897	29.241			30.5835	30.9017	31.7187	2.18969	5.07621	0.19053	8.93088	#DIV/0!
16			25.4419	35.1764	27.2294	31.6077	37.1834	37.4574	32.3494	5.13669	5.70684	0.214201	10.0673	#DIV/0!
18	48.0382	48.3176	47.2142	43.6145	40.9395	40.8798	32.9222	26.3812	41.0384	7.81483	14.3959	0.540334	11.6635	#DIV/0!
20			53.1187	55.4626	47.7631	46.5501	47.5434	51.8479	50.381	3.60695	23.7384	0.890998	9.37955	#DIV/0!
time	(0.5*A+Z)/VAZ	dQ0	dQ1	Q0	Q1	dQ2		(0.3*A+Z)/VAZ
0	0.182537	9.20364	30.5303	56.4559	309.285	0.0347879		0.143979
1	0.201128	4.21322	10.557	60.7228	301.91	0.0156272		0.155212
2	0.233013	5.60051	15.6603	70.2896	301.655	0.0221591		0.184331
4	0.281188	9.61643	27.3325	86.1957	306.541	0.0401589		0.228122
6	0.294264	2.4347	6.31914	85.2734	289.786	0.0105719		0.240064
8	0.281038	7.33958	22.4103	80.9612	288.079	0.033572		0.226724
10	0.257383	5.60966	13.8443	70.6822	274.619	0.0241997		0.199882
12	0.256494	8.65652	19.4036	81.7012	318.53	0.0313479		0.199766
14	0.244833	3.19891	15.2003	74.1187	302.732	0.0162105		0.18881
16	0.249167	6.42707	24.9077	69.5839	279.266	0.0319925		0.195835
18	0.28641	9.24188	20.6724	77.7687	271.529	0.0404221		0.232301
20	0.30811	4.60618	8.26991	90.5862	294.006	0.0179043		0.25341

## Sheet: 5-10-5 LL
Low Light Data	rep1 (vial 2)	rep1	rep2 (vial 2)	rep2	rep3 (vial 2)	rep3	rep4 (vial 2)	rep4	rep 5 (vial 2)	rep5	average	stdev	delta Vio	Percent	top error	percent error
0			238.243	229.352	229.769	231.957	233.925	233.186	241.326	242.662	235.053	5.10159	0	0	0	#DIV/0!		0	0	0	0	0	0
1	232.997	233.669	215.886	216.197	213.414	212.726	240.758	240.951	220.839	216.837	224.427	11.3918	-10.6252	-0.0452036	4.41304	-0.0188003		-10.6252	4.41304	6.96239	2.51864	0.0837159	0.806655
2	222.422	222.927	212.032	211.638	200.013	200.114			233.894	234.055	217.137	13.4578	-17.9157	-0.0762198	5.08846	-0.0217113		-17.9157	5.08846	8.87908	2.08953	1.53152	1.23196
4					195.659	197.157	227.231	226.173			211.555	17.5062	-23.4975	-0.0999668	6.44683	-0.0275129		-23.4975	6.44683	14.9381	2.54821	0.772037	1.02934
6	203.812	204.034	187.528	193.346	189.447	190.488	218.185	235.983	223.611	223.934	207.037	17.2983	-28.0159	-0.11919	6.37628	-0.0272501		-28.0159	6.37628	20.3677	2.84175	6.38464	2.47982
8	198.887	199.629	187.676	190.951			222.595	223.225	221.574	221.362	208.237	15.4182	-26.8153	-0.114082	5.7418	-0.0245529		-26.8153	5.7418	17.2947	4.01573	4.15069	1.98523
10	210.913	210.769	194.482	191.638	202.864	203.092			227.036	227.473	208.533	13.3969	-26.5193	-0.112823	5.06833	-0.0217011		-26.5193	5.06833	20.9092	2.78237	3.01367	1.47684
12	210.102	210.487	178.951	174.902	190.041	190.06	235.809	234.967	229.653	230.382	208.535	23.7155	-26.5173	-0.112814	8.57649	-0.0365696		-26.5173	8.57649	14.348	2.77633	1.04934	1.19538
14	177.188	190.193	202.217	196.759	193.542	195.157	218.018	216.237	226.935	226.813	204.306	16.8142	-30.7466	-0.130808	6.21231	-0.0265815		-30.7466	6.21231	12.4977	3.21869	1.05977	1.2317
16	210.522	210.007	190.689	192.764	189.687	187.669	214.145	213.689	216.986	213.423	203.958	12.0545	-31.0942	-0.132286	4.62788	-0.0198969		-31.0942	4.62788	16.9885	3.03552	3.81842	1.61359
18			183.996	180.939	175.684	176.706	209.82	208.854	208.976	208.811	194.223	16.1218	-40.8292	-0.173703	5.9785	-0.0257126		-40.8292	5.9785	17.5758	2.07395	5.04842	1.91598
20	175.123	175.068	169.882	175.796	168.895	171.74	199.722	199.888	202.724	202.658	184.15	14.9137	-50.9029	-0.21656	5.57276	-0.02417		-50.9029	5.57276	23.4269	2.72002	10.7763	2.6692
Low Light anth	rep1 (vial 2)	rep1	rep2 (vial 2)	rep2	rep3 (vial 2)	rep3	rep4 (vial 2)	rep4	rep5 (vial 2)	rep5	average	stdev	delta Anth	Percent	top error	percent error
0			30.0177	33.0627	26.6955	33.4442	36.584	27.3919	35.0949	39.9121	32.7754	4.54974	0	0	0	#DIV/0!		0	235.053	5.10159	32.7754	4.54974	11.2357	1.40818
1	40.4053	41.2406	37.204	39.494	35.2092	35.4994	53.407	41.853	34.1967	38.8686	39.7378	5.48165	6.96239	0.212427	2.51864	0.170981		1	224.427	11.3918	39.7378	5.48165	11.3194	1.79515
2	42.3952	47.3126	41.8662	47.1183	38.1138	38.436			39.243	38.7508	41.6545	3.77215	8.87908	0.270907	2.08953	0.119239		2	217.137	13.4578	41.6545	3.77215	12.7672	3.18729
4					44.3283	55.4238	48.1469	42.9548			47.7135	5.58991	14.9381	0.455771	2.54821	0.187431		4	211.555	17.5062	47.7135	5.58991	12.0077	2.54822
6	61.2524	60.7525	54.3225	55.6207	57.1564	47.0034	47.5264	58.6984	44.6599	44.4386	53.1431	6.62603	20.3677	0.621434	2.84175	0.238021		6	207.037	17.2983	53.1431	6.62603	17.6203	6.87119
8	53.8781	59.8059	63.8366	51.9801			29.5084	48.9155	47.628	45.0077	50.07	10.4071	17.2947	0.527672	4.01573	0.359024		8	208.237	15.4182	50.07	10.4071	15.3864	5.43564
10	63.4552	61.1483	56.3742	53.4343	49.8681	49.7576			51.5282	43.911	53.6846	6.42124	20.9092	0.637955	2.78237	0.232389		10	208.533	13.3969	53.6846	6.42124	14.2493	3.93261
12	59.4308	54.174	40.1352	51.9174	45.8284	44.8457	38.8959	47.4259	45.8679	42.7129	47.1234	6.40032	14.348	0.437768	2.77633	0.21317		12	208.535	23.7155	47.1234	6.40032	12.285	3.07383
14	54.2832	39.4178	52.395	60.7825	44.333	43.6164	37.5059	42.6218	38.471	39.3039	45.273	7.88539	12.4977	0.381312	3.21869	0.257486		14	204.306	16.8142	45.273	7.88539	12.2954	3.1865
16	51.336	58.8472	54.138	63.6239	46.1721	46.6848	41.288	47.6188	46.6894	41.2405	49.7639	7.28114	16.9885	0.51833	3.03552	0.250222		16	203.958	12.0545	49.7639	7.28114	15.0541	4.34123
18			56.0471	52.3724	54.0378	50.1904	48.3277	49.5362	47.845	44.4532	50.3512	3.70272	17.5758	0.536251	2.07395	0.128191		18	194.223	16.1218	50.3512	3.70272	16.2841	5.23305
20	59.1791	61.5939	65.9242	55.8795	54.1341	63.3377	54.6029	47.7989	48.5333	51.0389	56.2022	6.20387	23.4269	0.71477	2.72002	0.232666		20	184.15	14.9137	56.2022	6.20387	22.0119	7.41715
Low Light Zea	rep1 (vial 2)	rep1	rep2 (vial 2)	rep2	rep3 (vial 3)	rep3	rep4 (vial 2)	rep4	rep5 (vial 2)	rep5	average	stdev	delta Zea	Percent	top error	percent error
0			10.7006	10.6304	11.6477	12.1186	9.14103	9.81417	12.5838	13.2489	11.2357	1.40818	0	0	0	#DIV/0!
1	12.4331	12.0485	11.8038	11.5305	13.8862	8.93158	11.1625	12.7202	7.78493	10.8925	11.3194	1.79515	0.0837159	0.0074509	0.806655	0.159777
2	15.9642	15.2047	13.3957	13.5399	10.5341	16.4051			8.30728	8.78654	12.7672	3.18729	1.53152	0.136308	1.23196	0.286299
4					13.5653	14.7068	10.4747	9.28395			12.0077	2.54822	0.772037	0.068713	1.02934	0.227332
6	25.5852	25.7436	23.4473	23.6991	17.8757	17.5013	14.861	10.1112	9.38877	7.98977	17.6203	6.87119	6.38464	0.568248	2.47982	0.703392
8	21.2694	20.9117	19.5016	19.3462			13.3247	9.30431	8.38773	11.0452	15.3864	5.43564	4.15069	0.369421	1.98523	0.515741
10	19.0497	18.7649	15.8486	16.0775	13.686	12.1831			7.92891	10.456	14.2493	3.93261	3.01367	0.268223	1.47684	0.362383
12	16.4519	16.9728	11.9742	12.1502	15.1917	11.901	11.2783	9.74494	7.53161	9.65333	12.285	3.07383	1.04934	0.0933937	1.19538	0.274769
14	13.8511	19.2371	13.2057	12.8194	11.3857	14.3673	9.69274	9.06114	10.9904	8.34374	12.2954	3.1865	1.05977	0.0943218	1.2317	0.284864
16	19.8623	20.2376	16.3372	16.6907	15.1232	20.3146	10.4917	9.75021	12.2104	9.5229	15.0541	4.34123	3.81842	0.339848	1.61359	0.408083
18			23.4677	23.6368	17.2003	17.6149	13.8176	11.404	13.6858	9.44553	16.2841	5.23305	5.04842	0.44932	1.91598	0.510609
20	29.8956	30.183	28.7232	28.5029	23.3683	23.3641	13.0774	17.5002	11.3919	14.1126	22.0119	7.41715	10.7763	0.959112	2.6692	0.914697
time	(0.5*A+Z)/VAZ	dQ0	dQ1	Q0	Q1	dQ2		(0.3*A+Z)/VAZ
0	0.0989859	2.67544	6.9792	27.6234	279.064	0.00990168		0.0754963
1	0.113212	3.27638	12.7689	31.1883	275.485	0.0129994		0.0843631
2	0.12371	3.70352	14.3353	33.5944	271.559	0.015121		0.0930316
4	0.132206	3.78222	18.5528	35.8644	271.276	0.0166175		0.0970293
6	0.159078	7.62819	19.7572	44.1919	277.8	0.0296987		0.120818
8	0.147688	7.52485	19.3797	40.4214	273.694	0.0294154		0.1111
10	0.148631	5.07676	15.368	41.0916	276.467	0.020136		0.109795
12	0.133784	4.43728	24.7555	35.8467	267.944	0.0206647		0.0986104
14	0.133392	5.06938	18.8427	34.932	261.874	0.0216069		0.0988159
16	0.148585	5.66569	14.7368	39.936	268.776	0.0225991		0.111555
18	0.158935	5.55089	17.3496	41.4597	260.859	0.0237602		0.120331
20	0.191006	8.03966	17.7742	50.1131	262.364	0.0332633		0.148163

## Sheet: 1-4-7-5-1-2 LL
Low Light vio	rep1 (vial 2)	rep1	rep2 (vial 2)	rep2	rep3 (vial 2)	rep3	average	stdev	delta Vio	Percent	top error	percent error	stderror
0	214.993		225.271	224.872	211.019	211.166	217.464	7.12637	0	0	0	#DIV/0!	2.90933		0	0	0	0	0	0
1	215.621	214.775	213.77	214.257	217.284	217.284	215.498	1.51313	-1.96572	-0.00903927	3.25806	-0.014985	0.617733		-1.96572	3.25806	-1.21236	2.53543	0.0281287	0.467518
2	218.978	219.096	214.779	214.809	215.833	216.129	216.604	1.96044	-0.860077	-0.00395503	3.3054	-0.0152003	0.800345		-0.860077	3.3054	-0.822637	2.31355	0.382313	0.290108
5	216.11	215.414	215.722	216.019	210.148	209.905	213.886	3.0006	-3.57779	-0.0164523	3.458	-0.0159106	1.22499		-3.57779	3.458	-2.25234	2.93907	0.446196	0.470733
8			208.978	207.919	196.848	197.616	202.84	6.49799	-14.6238	-0.0672469	4.31298	-0.0199551	2.65279		-14.6238	4.31298	0.921163	2.57483	0.0896783	0.549665
10	206.349	206.95	208.837	207.842	205.394	204.987	206.727	1.46239	-10.7375	-0.0493761	3.25342	-0.015048	0.597017		-10.7375	3.25342	6.95772	2.49994	0.705509	0.341431
12	194.478	194.8	195.591	195.574	193.669	193.286	194.566	0.956041	-22.8978	-0.105295	3.21556	-0.0151839	0.390302		-22.8978	3.21556	10.18	2.33272	1.3286	0.288442
15	205.173	203.125	199.129	198.986	204.907	205.624	202.824	3.03879	-14.6402	-0.0673224	3.46466	-0.0160841	1.24058		-14.6402	3.46466	12.1633	2.87138	1.93533	0.595383
18	197.813	197.654	194.412	194.507	189.761	189.394	193.924	3.67317	-23.5405	-0.10825	3.58545	-0.0168649	1.49957		-23.5405	3.58545	16.6607	2.92101	2.39596	0.415207
20	192.138	191.709	194.852	193.354	186.048	190.649	191.458	3.01881	-26.0058	-0.119586	3.46117	-0.0163914	1.23242		-26.0058	3.46117	12.7079	2.66573	1.22301	0.394372
Low Light anth	rep1 (vial 2)	rep1	rep2 (vial 2)	rep2	rep3 (vial 2)	rep3	average	stdev	delta Anth	Percent	top error	percent error	stderror		0	217.464	7.12637	34.0258	4.92987	6.52957	0.598883
0	35.8341		29.0992	29.0712	40.5661	35.5584	34.0258	4.92987	0	0	0	#DIV/0!	2.01261		1	215.498	1.51313	32.8134	2.79972	6.5577	0.856858
1	32.9579	35.6423	36.5759	29.446	31.1293	31.1293	32.8134	2.79972	-1.21236	-0.0356307	2.53543	-0.0823345	1.14298		2	216.604	1.96044	33.2032	1.56811	6.91188	0.249305
2	35.9243	34.251	31.8386	32.3558	32.414	32.4353	33.2032	1.56811	-0.822637	-0.0241769	2.31355	-0.0460995	0.64018		5	213.886	3.0006	31.7735	4.34593	6.97577	0.865614
5	36.2351	38.0781	27.543	29.4944	28.4982	30.792	31.7735	4.34593	-2.25234	-0.0661951	2.93907	-0.128004	1.77422		8	202.84	6.49799	34.947	2.97407	6.61925	1.07331
8			39.4026	33.3117	33.6608	33.4127	34.947	2.97407	0.921163	0.0270725	2.57483	0.0874384	1.21416		10	206.727	1.46239	40.9835	2.63531	7.23508	0.473513
10	42.7894	44.959	41.6779	37.9792	38.9975	39.4982	40.9835	2.63531	6.95772	0.204484	2.49994	0.079053	1.07586		12	194.566	0.956041	44.2058	1.70425	7.85817	0.239445
12	43.8698	43.6051	46.9376	45.4419	43.1717	42.2087	44.2058	1.70425	10.18	0.299185	2.33272	0.0522805	0.695756		15	202.824	3.03879	46.1891	4.11345	8.4649	1.18901
15	41.1363	45.5096	48.6603	51.2051	41.7198	48.9035	46.1891	4.11345	12.1633	0.357473	2.87138	0.128384	1.67931		18	193.924	3.67317	50.6865	4.28461	8.92553	0.709453
18	49.5312	49.1972	55.3222	55.4246	50.6128	44.0312	50.6865	4.28461	16.6607	0.48965	2.92101	0.140208	1.74919		20	191.458	3.01881	46.7337	3.35069	7.75258	0.647291
20	42.0884	51.0332	47.1301	47.1835	43.6919	49.2752	46.7337	3.35069	12.7079	0.373478	2.66573	0.105119	1.36791
Low Light Zea	rep1 (vial 2)	rep1	rep2 (vial 2)	rep2	rep3 (vial 3)	rep3	average	stdev	delta Zea	Percent	top error	percent error	stderror
0	7.42126		6.56088	6.49733	5.73721	6.43117	6.52957	0.598883	0	0	0	#DIV/0!	0.244493
1	6.27919	7.50935	6.93661	7.41126	5.60489	5.60489	6.5577	0.856858	0.0281287	0.0043079	0.467518	0.131228	0.349811
2	7.27437	6.69601	6.5902	6.86836	6.97936	7.06302	6.91188	0.249305	0.382313	0.0585511	0.290108	0.0382463	0.101778
5	8.04419	7.30988	7.08593	7.53525	5.83683	6.04252	6.97577	0.865614	0.446196	0.0683346	0.470733	0.132877	0.353385
8			6.62583	8.13493	5.86052	5.85571	6.61925	1.07331	0.0896783	0.0137342	0.549665	0.164392	0.438177
10	7.22353	7.95887	7.17131	7.52655	6.94717	6.58304	7.23508	0.473513	0.705509	0.108048	0.341431	0.0729403	0.193311
12	7.75616	8.24679	7.71822	8.04915	7.76741	7.61131	7.85817	0.239445	1.3286	0.203475	0.288442	0.0374223	0.0977531
15	9.45262	10.4301	7.76776	7.86072	7.72857	7.5496	8.4649	1.18901	1.93533	0.296395	0.595383	0.189926	0.485411
18	9.08646	8.50233	9.80267	9.68925	8.17024	8.30222	8.92553	0.709453	2.39596	0.36694	0.415207	0.115736	0.289633
20	7.44489	6.93602	8.56547	8.48788	7.68584	7.39539	7.75258	0.647291	1.22301	0.187304	0.394372	0.100856	0.264255
time	(0.5*A+Z)/VAZ	dQ0	dQ1	Q0	Q1	dQ2		(0.3*A+Z)/VAZ
0	0.091243	2.53664	8.68605	23.5425	258.019	0.0102999		0.0648684
1	0.0901027	1.64129	3.29579	22.9644	254.869	0.00654426		0.0643535
2	0.0915922	0.822738	2.52279	23.5135	256.719	0.00332882		0.0657249
5	0.090496	2.33903	5.35163	22.8625	252.635	0.00945489		0.0653424
8	0.0985765	1.83392	7.22641	24.0927	244.406	0.00804976		0.0699791
10	0.108756	1.40015	3.05085	27.7268	254.945	0.00564408		0.0766053
12	0.121482	0.885126	1.96871	29.9611	246.63	0.00371758		0.0856339
15	0.122572	2.37568	5.25057	31.5595	257.478	0.00955931		0.0866934
18	0.135164	2.25672	5.68801	34.2688	253.536	0.00940336		0.0951799
20	0.12653	1.79604	4.55624	31.1194	245.945	0.00766961		0.0885268

## Sheet: 1-1 LL
Low Light Data	rep1 (vial 2)	rep1	rep2 (vial 2)	rep2	rep3 (vial 2)	rep3	extra rep1	extra rep 1	extra rep 2	extra rep 2	extra rep 3	extra rep 3	rep1 (vial 2)	rep1	rep2 (vial 2)	rep2	rep3 (vial 2)	rep3	average	stdev	delta Vio	percentage	top error	percent error	stderror	n
0	226.272	225.784	222.483	225.956	226.943	228.004			242.411	242.193	247.736	245.797	240.397	240.262	256.185	252.107	244.578	243.144	236.502	11.163	0	0	15.7869	#DIV/0!	3.09607	13		0	0	0	0	0	0	0
1	217.854	217.689											246.583	247.476	335.697	308.968	230.611	231.021	254.488	43.902	17.9855	0.0760478	45.2989	0.191571	15.5217	8		1	17.9855	15.8275	2.84669	2.41462	-1.39903	0.912593
2	226.22	227.571			224.434	223.277													225.375	1.89968	-11.1266	-0.0470467	11.3235	-0.0479306	0.949841	4		2	-11.1266	3.23849	-0.483285	1.51107	-1.21545	1.93453
3	219.754	226.744	214.588	215.018	219.033	223.762													219.816	4.78635	-16.6858	-0.0705523	12.1459	-0.0514642	1.95402	6		3	-16.6858	3.66112	1.81084	1.28469	0.136859	1.58897
4	221.489		223.569	221.024	223.033	222.708													222.365	1.06992	-14.1375	-0.0597773	11.2142	-0.0475007	0.478482	5		4	-14.1375	3.13282	3.16091	0.957209	-0.574947	1.37096
5							222.995	224.788					236.113	235.749	240.775	238.408			233.138	7.4075	-3.3644	-0.0142257	13.3972	-0.0566511	3.0241	6		5	-3.3644	4.32791	9.1028	2.48619	-0.671415	0.901192
6			217.966	220.505									237.972	237.261	251.507	249.841	232.072	231.679	234.85	12.1087	-1.65177	-0.00698415	16.4691	-0.0696372	4.28106	8		6	-1.65177	5.28328	7.89674	2.37505	0.325791	1.05638
7									233.66	237.527					228.941	229.02	190.952		224.02	18.8286	-12.4819	-0.052777	21.889	-0.0925866	8.42039	5		7	-12.4819	8.97155	13.834	5.85518	2.0335	1.64185
8									217.785	211.169					215.8	215.4	215.256	217.497	215.484	2.37183	-21.0178	-0.0888693	11.4122	-0.0484362	0.968294	6		8	-21.0178	3.24395	11.6869	3.14754	2.65729	2.27595
9			199.938	199.318	194.883	203.116													199.314	3.39004	-37.1886	-0.157244	11.6664	-0.0498843	1.69502	4		9	-37.1886	3.52969	16.6268	1.07803	1.38276	1.47737
10							221.277	225.325	200.072	206.078	246.841	247.53	226.772		228.183	226.48			225.395	15.7803	-11.1068	-0.0469629	19.3295	-0.081761	5.2601	9		10	-11.1068	6.10363	22.7533	6.13541	11.2936	3.46058
11									210.282	202.148					214.223	216.519	205.853	205.67	209.116	5.53774	-27.3865	-0.115798	12.4611	-0.052972	2.26077	6		11	-27.3865	3.83363	9.48079	6.37687	5.07145	2.51969
12	209.026	209.164	191.406	191.705	195.341	192.776													198.236	8.52449	-38.2659	-0.161799	14.0456	-0.0598781	3.48011	6		12	-38.2659	4.65798	20.5782	1.34109	5.18124	1.00705
13							211.312	214.21	228.933	214.252	220.404	220.517	215.445	214.118	217.228	216.755	203.363	200.881	215.185	7.45771	-21.3166	-0.0901329	13.425	-0.056924	2.35833	10		13	-21.3166	3.89196	26.7271	6.87471	2.58548	0.760198
14													215.332	215.209	207.239	204.602	198.532	201.866	207.13	6.93661	-29.3721	-0.124194	13.1427	-0.0558794	2.83186	6		14	-29.3721	4.19584	16.2971	2.4902	4.68612	1.16692
15	192.214	192.855	176.121	178.985	190.364	188.729													186.545	7.17105	-49.9575	-0.211235	13.2679	-0.0569796	2.92757	6		15	-49.9575	4.26102	21.652	1.11277	6.61911	0.664895
16							208.247	206.578			227.369	226.743	227.141	208.225	210.777	211.737	212.23	211.349	215.039	8.49963	-21.4627	-0.0907505	14.0306	-0.0594798	2.68782	10		16	-21.4627	4.1	25.7387	2.36453	3.56469	0.789004
17											227.397	229.898	237.137		208.639	205.556	205.727	204.192	216.935	13.9756	-19.5669	-0.0827346	17.8866	-0.0757306	5.28229	7		17	-19.5669	6.12276	24.762	2.70546	4.82768	1.25078
18	191.795	189.703	186.354		168.816	180.701													183.474	9.20425	-53.0284	-0.224219	14.4683	-0.0620848	4.11626	5		18	-53.0284	5.15066	24.1085	1.05521	7.85542	0.812358
19							184.145	185.672					210.29	214.849	212.379	213.294	211.13		204.537	13.4958	-31.9652	-0.135158	17.5142	-0.0743296	5.10092	7		19	-31.9652	5.96699	20.9011	2.76695	7.81046	2.30458
20	181.694	180.982	174.406	176.176	185.772	183.611	224.376	223.555			188.622	184.575							186.599	14.5621	-49.9029	-0.211004	18.3485	-0.0782195	4.85404	9		20	-49.9029	5.75737	24.9096	2.31993	6.34125	1.12468
Low Light Data	rep1 (vial 2)	rep1	rep2 (vial 2)	rep2	rep3 (vial 2)	rep3	extra rep1	extra rep 1	extra rep 2	extra rep 2	extra rep 3	extra rep 3	rep1 (vial 2)	rep1	rep2 (vial 2)	rep2	rep3 (vial 2)	rep3	average	stdev	delta Anth	percentage	top error	percent error	stderror	n
0	37.8181	32.5886	31.1149	30.9604	32.1349	32.069			39.2891	8.75843	62.3382	25.6458	34.061	34.8749	39.5637	39.2247		37.4988	35.0998	3.38529	0	0	4.78752	#DIV/0!	0.93891	13		0	236.502	11.163	35.0998	3.38529	11.1018	2.31824
1	40.2824	32.8923											35.2757	32.5366	47.4698	46.8927	31.922	36.3007	37.9465	6.2921	2.84669	0.0750184	7.14498	0.165973	2.22459	8		1	254.488	43.902	37.9465	6.2921	9.70278	1.83178
2	34.6434	37.9517			32.7836	33.0876													34.6166	2.36794	-0.483285	-0.0139611	4.13126	-0.068418	1.18397	4		2	225.375	1.89968	34.6166	2.36794	9.88637	3.64912
3	37.0449	39.3187	34.5354	34.0744	38.2364	38.2544													36.9107	2.14786	1.81084	0.0490601	4.00917	0.0583828	0.876861	6		3	219.816	4.78635	36.9107	2.14786	11.2387	3.5593
4	38.0033		38.1942	37.7458	38.6249	38.7356													38.2608	0.416524	3.16091	0.082615	3.41082	0.0134909	0.186275	5		4	222.365	1.06992	38.2608	0.416524	10.5269	2.70753
5							54.5152	39.1118					45.294	44.6616	39.7233	41.9099			44.2026	5.63892	9.1028	0.205933	6.57705	0.129107	2.30208	6		5	233.138	7.4075	44.2026	5.63892	10.4304	1.54676
6			43.0136	43.6222									48.0623	48.8517	39.4304	46.0766	29.6276	45.2883	42.9966	6.17046	7.89674	0.18366	7.03809	0.144599	2.18159	8		6	234.85	12.1087	42.9966	6.17046	11.4276	2.37073
7									68.084	55.1493					42.2026	44.293	34.9401		48.9338	12.9231	13.834	0.282708	13.3592	0.265498	5.77941	5		7	224.02	18.8286	48.9338	12.9231	13.1353	3.37807
8									45.4805	61.2662					40.3608	45.9103	43.6166	44.0861	46.7868	7.35886	11.6869	0.249791	8.10019	0.15912	3.00424	6		8	215.484	2.37183	46.7868	7.35886	13.7591	5.34782
9			53.0802	51.3223	50.5735	51.9307													51.7267	1.05943	16.6268	0.321436	3.54719	0.0371563	0.529717	4		9	199.314	3.39004	51.7267	1.05943	12.4846	2.66025
10							50.6709	55.7338	32.4452	81.7041	66.9872	89.1122	45.4432		46.5403	52.041			57.8531	18.1894	22.7533	0.393294	18.5018	0.316687	6.06314	9		10	225.395	15.7803	57.8531	18.1894	22.3955	10.201
11									25.3277	24.4997					49.5783	55.0813	56.1353	56.8616	44.5806	15.4498	9.48079	0.212666	15.8164	0.347166	6.30737	6		11	209.116	5.53774	44.5806	15.4498	16.1733	5.96762
12	57.9339	58.0188	55.204	56.3266	51.725	54.86													55.6781	2.34559	20.5782	0.369593	4.11849	0.0551851	0.957582	6		12	198.236	8.52449	55.6781	2.34559	16.2831	1.89854
13							15.602	81.893	75.9956	12.6011	72.6119	68.5854	52.5089	49.6835	49.266	58.4157	58.4723	50.837	61.8269	21.536	26.7271	0.432289	21.8005	0.350814	6.8103	10		13	215.185	7.45771	61.8269	21.536	13.6873	1.28257
14													57.5765	56.6091	54.2166	49.218	47.5195	43.2421	51.397	5.64953	16.2971	0.317084	6.58615	0.114095	2.30641	6		14	207.13	6.93661	51.397	5.64953	15.7879	2.38534
15	58.5019	57.4551	55.6377	54.4578	56.9254	57.533													56.7518	1.46296	21.652	0.38152	3.68788	0.0449278	0.597252	6		15	186.545	7.17105	56.7518	1.46296	17.7209	0.414853
16							54.9752	70.2168			72.6748	63.9222	56.4793	50.0927	61.6258	58.1872	58.0183	62.1931	60.8385	6.86253	25.7387	0.423066	7.65209	0.119952	2.17012	10		16	215.039	8.49963	60.8385	6.86253	14.6665	1.44612
17											61.6397	69.3148	68.0668		55.9672	57.6433	52.2748	54.126	59.8618	6.7131	24.762	0.413652	7.51837	0.119028	2.53731	7		17	216.935	13.9756	59.8618	6.7131	15.9295	2.83853
18	59.476	59.4566	60.7505		58.2494	58.1095													59.2084	1.07686	24.1085	0.407181	3.55243	0.0432787	0.481585	5		18	183.474	9.20425	59.2084	1.07686	18.9572	1.11024
19							43.9046	54.7212					57.8407	61.8644	51.9228	56.7152	65.0376		56.0009	6.88632	20.9011	0.373227	7.67343	0.128128	2.60278	7		19	204.537	13.4958	56.0009	6.88632	18.9123	5.85523
20	57.6969	57.2859	57.7251	59.4113	58.9747	58.8758	28.9353	50.2244			67.6941	72.1971							60.0095	6.36435	24.9096	0.415095	7.20868	0.11336	2.12145	9		20	186.599	14.5621	60.0095	6.36435	17.4431	2.76832
Low Light Data	rep1 (vial 2)	rep1	rep2 (vial 2)	rep2	rep3 (vial 3)	rep3	extra rep1	extra rep 1	extra rep 2	extra rep 2	extra rep 3	extra rep 3	rep1 (vial 2)	rep1	rep2 (vial 2)	rep2	rep3 (vial 2)	rep3	average	stdev	delta Zea	percetage	top error	percent error	stderror	n
0	15.0563	13.1505	12.0822	9.67741	15.0447	11.9166			11.3387	8.3559	23.8372	24.4671	9.51595	8.75968	9.39413	11.0973	7.54718	9.74296	11.1018	2.31824	0	0	3.27848	#DIV/0!	0.642963	13
1	11.9621	9.85083											7.52519	8.27275	11.0981	12.0038	9.23489	7.67456	9.70278	1.83178	-1.39903	-0.126018	2.95459	-0.167083	0.647631	8
2	11.3979	14.1432			5.79684	8.20755													9.88637	3.64912	-1.21545	-0.109482	4.32322	-0.329489	1.82456	4
3	13.6144	7.1711	12.2708	14.8507	13.1303	6.39473													11.2387	3.5593	0.136859	0.0123276	4.24769	0.320616	1.45308	6
4	10.8851		11.2697	14.0468	6.54662	9.88611													10.5269	2.70753	-0.574947	-0.0517886	3.5644	-0.244121	1.21084	5
5							7.91171	12.0512					10.2796	10.022	12.0918	10.2261			10.4304	1.54676	-0.671415	-0.0604779	2.78688	-0.139896	0.631464	6
6			8.06747	12.47									10.1589	14.0536	12.3562	14.8627	9.78574	9.66629	11.4276	2.37073	0.325791	0.0293458	3.31581	0.213632	0.83818	8
7									17.9361	15.2709					11.3208	9.67214	11.4766		13.1353	3.37807	2.0335	0.183168	4.09702	0.306675	1.51072	5
8									24.0185	14.7737					12.3467	9.84771	9.85803	11.71	13.7591	5.34782	2.65729	0.239356	5.82867	0.484293	2.18324	6
9			11.3222	16.1857	9.99892	12.4315													12.4846	2.66025	1.38276	0.124553	3.52862	0.24103	1.33012	4
10							15.8757	19.9646	30.954	36.4668	15.8305	15.113	38.9389		12.0961	16.3196			22.3955	10.201	11.2936	1.01728	10.4611	0.943091	3.40032	9
11									24.1637	23.3737					11.9868	14.2298	11.7306	11.555	16.1733	5.96762	5.07145	0.456813	6.40209	0.545934	2.43627	6
12	15.4725	15.1195	16.1369	16.494	19.8951	14.5804													16.2831	1.89854	5.18124	0.466702	2.99645	0.196831	0.775077	6
13							14.885	13.6407	11.6661	12.022	13.3293	13.3088	14.2008	15.7443	13.9322	13.6637	12.1138	15.2732	13.6873	1.28257	2.58548	0.232888	2.64938	0.125346	0.405585	10
14													17.8925	15.0707	16.2283	17.5811	16.5795	11.3755	15.7879	2.38534	4.68612	0.422104	3.32627	0.232237	0.97381	6
15	18.0829	18.027	17.7766	17.9663	17.4632	17.0095													17.7209	0.414853	6.61911	0.596219	2.35506	0.129987	0.169363	6
16							13.4214	14.3344			15.6148	16.2356	17.8451	14.0382	13.6218	13.4721	14.0485	14.0332	14.6665	1.44612	3.56469	0.321091	2.7323	0.146503	0.457303	10
17											15.4228	16.1047	21.1804		17.8651	12.8024	14.1352	13.9959	15.9295	2.83853	4.82768	0.434855	3.6649	0.271327	1.07286	7
18	19.0054	18.8954	20.7724		18.1159	17.9971													18.9572	1.11024	7.85542	0.70758	2.57038	0.178416	0.496512	5
19							20.3841	24.116					18.6015	13.4929	13.6099	13.6953	28.4862		18.9123	5.85523	7.81046	0.70353	6.29746	0.54749	2.21307	7
20	18.5421	18.249	20.1976	21.0667	18.123	18.1273	27.6054	16.3488			13.2833	13.0497							17.4431	2.76832	6.34125	0.57119	3.61079	0.276415	0.922773	9

## Sheet: delta Vio
Low Ligh 10-10	deltaVio		Low Loght 5-10-5	delta Vio		Low Light 1-4-7-5-1-2	delta Vio		Low Light 1-1	delta Vio
0	0		0	0		0	0		0	0
1	-9.39086		1	-10.6252		1	-1.96572		1	17.9855
2	-6.39382		2	-17.9157		2	-0.860077		2	-11.1266
5	-51.2927		4	-23.4975		5	-3.57779		3	-16.6858
8	-33.9734		6	-28.0159		8	-14.6238		4	-14.1375
10	-52.7345		8	-26.8153		10	-10.7375		5	-3.3644
12	-48.1624		10	-26.5193		12	-22.8978		6	-1.65177
14	-35.1393		12	-26.5173		15	-14.6402		7	-12.4819
16	-48.8174		14	-30.7466		18	-23.5405		8	-21.0178
18	-47.8074		16	-31.0942		20	-26.0058		9	-37.1886
20	-18.9679		18	-40.8292					10	-11.1068
			20	-50.9029					11	-27.3865
									12	-38.2659
									13	-21.3166
									14	-29.3721
									15	-49.9575
									16	-21.4627
									17	-19.5669
									18	-53.0284
									19	-31.9652
									20	-49.9029

## Sheet: delta Anth
Low Ligh 10-10 LL	DeltaAnth		Low Light 5-10-5	delta Anth		Low Light 1-4-7-5-1-2	delta Anth		Low Light 1-1	average
0	0		0	0		0	0		0	0
1	-0.374906		1	6.96239		1	-1.21236		1	2.84669
2	4.86048		2	8.87908		2	-0.822637		2	-0.483285
5	10.0983		4	14.9381		5	-2.25234		3	1.81084
8	15.865		6	20.3677		8	0.921163		4	3.16091
10	25.3088		8	17.2947		10	6.95772		5	9.1028
12	22.0051		10	20.9092		12	10.18		6	7.89674
14	23.9598		12	14.348		15	12.1633		7	13.834
16	24.1623		14	12.4977		18	16.6607		8	11.6869
18	12.6644		16	16.9885		20	12.7079		9	16.6268
20	17.4228		18	17.5758					10	22.7533
			20	23.4269					11	9.48079
									12	20.5782
									13	26.7271
									14	16.2971
									15	21.652
									16	25.7387
									17	24.762
									18	24.1085
									19	20.9011
									20	24.9096

## Sheet: delta Zea
Low Ligh 10-10 LL	DeltaAnth		Low Light 5-10-5	delta Zea		Low Light 1-4-7-5-1-2	delta Zea		Low Light 1-1	delta Zea	stdev
0	0		0	0		0	0		0	0	2.31824
1	0.418759		1	0.0837159		1	0.0281287		1	-1.39903	1.83178
2	0.697715		2	1.53152		2	0.382313		2	-1.21545	3.64912
5	2.77204		4	0.772037		5	0.446196		3	0.136859	3.5593
8	10.0017		6	6.38464		8	0.0896783		4	-0.574947	2.70753
10	20.5959		8	4.15069		10	0.705509		5	-0.671415	1.54676
12	11.9384		10	3.01367		12	1.3286		6	0.325791	2.37073
14	11.2321		12	1.04934		15	1.93533		7	2.0335	3.37807
16	6.79453		14	1.05977		18	2.39596		8	2.65729	5.34782
18	3.85621		16	3.81842		20	1.22301		9	1.38276	2.66025
20	5.07235		18	5.04842					10	11.2936	10.201
			20	10.7763					11	5.07145	5.96762
									12	5.18124	1.89854
									13	2.58548	1.28257
									14	4.68612	2.38534
									15	6.61911	0.414853
									16	3.56469	1.44612
									17	4.82768	2.83853
									18	7.85542	1.11024
									19	7.81046	5.85523
									20	6.34125	2.76832
