# Supplementary material for: Kinetics of the xanthophyll cycle and its role in photoprotective memory and response
Source: Nat Commun. 2023 Oct 19;14:6621. doi: 10.1038/s41467-023-42281-8 (PMC10587229; doi:10.1038/s41467-023-42281-8)
Supplement: Supplementary file 4 — Source Data [file 41467_2023_42281_MOESM4_ESM.zip › source-data/wt_npq_rawdata_5_T_5.xlsx]

## Sheet: 5-1-5
Time (min)	12WT	2WT	9WT
-0.5	-0.00529414	-0.00706249	-0.0085167
-0.25	0.0243289	-0.00744182	0.017031
0	-0.0180953	0.014827	-0.00808994
0.25	0.144988	0.134692	0.111927
0.5	0.196134	0.168287	0.182901
0.75	0.247635	0.208017	0.219249
1	0.243567	0.205633	0.254158
1.25	0.247756	0.210344	0.269988
1.5	0.251742	0.2312	0.317279
1.75	0.292335	0.266526	0.325982
2	0.275135	0.266437	0.30409
2.25	0.290947	0.365165	0.311935
2.5	0.342653	0.355873	0.317249
2.75	0.336281	0.408895	0.33169
3	0.406453	0.46463	0.316406
3.25	0.395195	0.476372	0.355039
3.5	0.475497	0.485244	0.421705
3.75	0.485482	0.598014	0.424874
4	0.520653	0.636055	0.497708
4.25	0.5539	0.674829	0.583377
4.5	0.576958	0.733038	0.655574
4.75	0.63714	0.814089	0.725047
5	0.682418	0.826155	0.812727
5.25	0.231047	0.259561	0.301426
5.5	0.119094	0.144927	0.191394
5.75	0.100774	0.117363	0.159663
6	0.0853851	0.0924343	0.183383
6.25	0.432046	0.639933	0.860845
6.5	0.558913	0.760691	1.0679
6.75	0.57709	0.802885	1.15647
7	0.625112	0.861302	1.24452
7.25	0.6746	0.820336	1.29802
7.5	0.721095	0.798084	1.23657
7.75	0.756541	0.845069	1.26209
8	0.849686	0.798184	1.24549
8.25	0.87842	0.810879	1.28533
8.5	0.87327	0.855225	1.30405
8.75	0.9603	0.824374	1.39787
9	1.03981	0.828663	1.3527
9.25	1.11528	0.891947	1.43278
9.5	1.22188	0.899594	1.4625
9.75	1.26914	0.924838	1.51083
10	1.31133	0.967692	1.53833
10.25	1.41368	1.0084	1.62318
10.5	1.49906	1.03263	1.66099
10.75	1.55413	1.04275	1.63879
11	1.69452	1.09554	1.70804

## Sheet: 5-5-5
Time (min)	6WT	11WT	17WT
-0.5	0.0104046	0.0255576	-0.0165034
-0.25	-0.00751267	-0.0170069	-0.00926162
0	-0.00272051	-0.00756194	0.0268295
0.25	0.125589	0.156478	0.174404
0.5	0.202982	0.192337	0.186946
0.75	0.200927	0.240319	0.270116
1	0.241345	0.282712	0.31009
1.25	0.314249	0.329943	0.363241
1.5	0.324127	0.378889	0.402835
1.75	0.365728	0.399642	0.445578
2	0.38785	0.480621	0.506583
2.25	0.415485	0.492347	0.544798
2.5	0.483735	0.543869	0.616197
2.75	0.525879	0.635019	0.632118
3	0.550569	0.662199	0.739732
3.25	0.67866	0.747967	0.757789
3.5	0.719845	0.834439	0.870177
3.75	0.795483	0.875597	1.01445
4	0.893777	0.985455	1.07431
4.25	0.917613	1.1292	1.19947
4.5	1.06467	1.09834	1.23301
4.75	1.16314	1.30808	1.41347
5	1.25328	1.32877	1.46124
5.25	0.360792	0.512267	0.406128
5.5	0.292352	0.36258	0.291036
5.75	0.24534	0.288739	0.241517
6	0.224148	0.291178	0.252217
6.25	0.19695	0.262409	0.26085
6.5	0.175753	0.305289	0.313388
6.75	0.169914	0.281307	0.242838
7	0.197534	0.242165	0.264299
7.25	0.170438	0.264249	0.193204
7.5	0.189015	0.286887	0.220104
7.75	0.1676	0.251462	0.239738
8	0.186247	0.280587	0.25872
8.25	0.206584	0.251341	0.22782
8.5	0.208326	0.30789	0.218446
8.75	0.21236	0.270349	0.21076
9	0.203649	0.293254	0.20307
9.25	0.203997	0.256363	0.149641
9.5	0.213265	0.280274	0.233408
9.75	0.221123	0.296459	0.171656
10	0.21076	0.256281	0.208718
10.25	0.88131	1.02223	1.11377
10.5	1.11502	1.30129	1.37349
10.75	1.30161	1.47212	1.4739
11	1.40584	1.57701	1.59411
11.25	1.529	1.72666	1.81401
11.5	1.58263	1.88974	1.90143
11.75	1.69914	1.87184	2.12186
12	1.77493	1.92108	2.19368
12.25	1.76302	1.91003	2.23436
12.5	1.86229	2.14289	2.28593
12.75	1.90171	2.15756	2.31351
13	1.99487	2.23232	2.39049
13.25	1.97262	2.23495	2.51956
13.5	2.1128	2.34905	2.49495
13.75	1.99823	2.40178	2.55734
14	2.05983	2.43424	2.54659
14.25	2.16991	2.2863	2.58623
14.5	2.22599	2.37301	2.44874
14.75	2.14042	2.17094	2.61694
15	2.20348	2.1171	2.58831

## Sheet: 5-9-5
Time (min)	2WT	7WT	10WT
-0.5	-0.00941766	0.00772364	-0.00736028
-0.25	0.00989211	0.00369849	-0.00872526
0	-0.000287938	-0.0112219	0.0164842
0.25	0.144683	0.150237	0.129627
0.5	0.140936	0.186488	0.204607
0.75	0.229925	0.210338	0.246494
1	0.249537	0.244547	0.278612
1.25	0.242109	0.283644	0.323073
1.5	0.287413	0.290938	0.361045
1.75	0.32925	0.354343	0.393099
2	0.360171	0.353808	0.463455
2.25	0.417332	0.412821	0.518857
2.5	0.420121	0.444992	0.546966
2.75	0.469625	0.456387	0.615836
3	0.572594	0.530749	0.646503
3.25	0.54136	0.608602	0.723198
3.5	0.654497	0.650349	0.79166
3.75	0.722013	0.767995	0.890813
4	0.779135	0.808895	0.913464
4.25	0.782868	0.927352	1.01213
4.5	0.840684	0.964127	1.07898
4.75	0.887054	1.02763	1.12655
5	0.994728	1.03361	1.20465
5.25	0.407072	0.285101	0.384434
5.5	0.217916	0.202973	0.283164
5.75	0.153108	0.154552	0.264273
6	0.125221	0.120822	0.233374
6.25	0.1295	0.126254	0.211671
6.5	0.106339	0.107037	0.208142
6.75	0.0876035	0.118229	0.204723
7	0.08469	0.101279	0.210588
7.25	0.0787981	0.0550229	0.215687
7.5	0.047692	0.0951438	0.224208
7.75	0.0585104	0.0522684	0.175747
8	0.0707324	0.0493199	0.227538
8.25	0.0689489	0.0464053	0.208101
8.5	0.035942	0.0542224	0.207597
8.75	0.0255211	0.0360315	0.221983
9	0.0923794	0.0444335	0.184279
9.25	0.0421834	0.0809136	0.192011
9.5	0.114382	0.0700697	0.221385
9.75	0.0913815	0.0629689	0.201417
10	0.0698294	0.0744435	0.223477
10.25	0.0441054	0.0590555	0.172139
10.5	0.0514428	0.0640052	0.250692
10.75	0.0653723	0.0626678	0.185396
11	0.10979	0.0306907	0.20581
11.25	0.0868862	0.0333865	0.190685
11.5	0.100809	0.0598651	0.22162
11.75	0.0520372	0.0746565	0.192981
12	0.0711448	0.0549573	0.221576
12.25	0.0877946	0.0835899	0.232448
12.5	0.073319	0.0735759	0.218257
12.75	0.0905108	0.0411941	0.211888
13	0.0865036	0.0879237	0.180222
13.25	0.0597858	0.120881	0.181347
13.5	0.03862	0.0972131	0.190584
13.75	0.0151666	0.0816977	0.212058
14	0.0672891	0.0923581	0.204232
14.25	0.3559	0.301175	0.552163
14.5	0.447956	0.378025	0.738454
14.75	0.496732	0.495458	0.799659
15	0.556021	0.565065	0.937762
15.25	0.636551	0.62669	1.00321
15.5	0.713636	0.758415	1.11033
15.75	0.718235	0.787017	1.18983
16	0.767675	0.885781	1.27837
16.25	0.893656	0.924777	1.32154
16.5	0.889826	1.07277	1.34396
16.75	0.907375	1.11329	1.42699
17	0.982627	1.20651	1.48638
17.25	1.0976	1.26963	1.57466
17.5	1.08472	1.41811	1.59189
17.75	1.13558	1.43572	1.69773
18	1.29042	1.45144	1.71857
18.25	1.33402	1.62113	1.73759
18.5	1.34049	1.62236	1.85156
18.75	1.47139	1.73952	1.79604
19	1.4607	1.75683	1.88077

## Sheet: 5-10-5
Time (min)	14WT	6WT	20WT
-0.5	-0.00800315	0.001874	-0.02148
-0.25	0.017417	0.00356304	0.0089832
0	-0.00896998	-0.00539166	0.0132208
0.25	0.127345	0.165763	0.136855
0.5	0.212662	0.19125	0.243246
0.75	0.263678	0.223975	0.238024
1	0.32692	0.252772	0.301148
1.25	0.320052	0.312958	0.313888
1.5	0.368722	0.32186	0.341217
1.75	0.370801	0.401393	0.362378
2	0.459941	0.45305	0.424023
2.25	0.473799	0.470305	0.44376
2.5	0.538182	0.519133	0.534332
2.75	0.543437	0.577031	0.555328
3	0.549173	0.568598	0.608449
3.25	0.610162	0.645651	0.717434
3.5	0.643962	0.709318	0.781307
3.75	0.675137	0.776057	0.795909
4	0.753266	0.854353	0.855286
4.25	0.798728	0.967715	0.891093
4.5	0.887475	1.02679	0.946496
4.75	1.01775	1.09954	0.978008
5	1.08867	1.16159	0.979441
5.25	0.33344	0.338828	0.279259
5.5	0.242614	0.259862	0.20022
5.75	0.227625	0.244016	0.140498
6	0.232649	0.221665	0.172049
6.25	0.230161	0.217027	0.157132
6.5	0.236163	0.169223	0.141193
6.75	0.244198	0.212734	0.126589
7	0.217026	0.183808	0.144859
7.25	0.272349	0.178962	0.119037
7.5	0.269427	0.212224	0.115449
7.75	0.244812	0.182255	0.133924
8	0.271897	0.191134	0.131828
8.25	0.259962	0.191402	0.161393
8.5	0.268992	0.18142	0.18847
8.75	0.275608	0.207612	0.176266
9	0.24759	0.146836	0.117389
9.25	0.260862	0.165535	0.192036
9.5	0.281311	0.191172	0.18298
9.75	0.307383	0.184521	0.186575
10	0.277045	0.207406	0.226818
10.25	0.320781	0.162845	0.127238
10.5	0.309271	0.207595	0.208604
10.75	0.289944	0.156189	0.208652
11	0.281473	0.156524	0.239701
11.25	0.325786	0.135924	0.203572
11.5	0.31016	0.209277	0.212551
11.75	0.323337	0.152132	0.238409
12	0.370174	0.201578	0.229718
12.25	0.39593	0.210636	0.199599
12.5	0.278865	0.188985	0.168507
12.75	0.341624	0.164599	0.192467
13	0.300568	0.152083	0.179125
13.25	0.35523	0.219735	0.159382
13.5	0.336616	0.165284	0.22748
13.75	0.378633	0.166629	0.255919
14	0.30373	0.21612	0.211842
14.25	0.320893	0.226677	0.246827
14.5	0.318148	0.206355	0.208893
14.75	0.301929	0.178172	0.238322
15	0.398902	0.164863	0.225172
15.25	0.81549	0.589117	0.435635
15.5	1.02404	0.713811	0.580537
15.75	1.14985	0.809761	0.692188
16	1.23897	0.915305	0.723215
16.25	1.4573	0.97567	0.83585
16.5	1.55511	1.07861	0.962045
16.75	1.67053	1.11435	1.10343
17	1.70157	1.18941	1.26362
17.25	1.93992	1.25566	1.38058
17.5	1.99379	1.3371	1.49767
17.75	2.08743	1.32039	1.6721
18	2.0984	1.39298	1.8049
18.25	2.14094	1.44319	1.92146
18.5	2.22351	1.529	2.02827
18.75	2.28118	1.55128	2.08547
19	2.26385	1.61201	2.30975
19.25	2.29666	1.63457	2.31904
19.5	2.42173	1.66725	2.38051
19.75	2.39058	1.75487	2.48674
20	2.44095	1.88966	2.42164

## Sheet: 5-12-5
Time (min)	3WT	8WT	13WT
-0.5	0.0216976	0.00569696	0.0225048
-0.25	-0.00872512	-0.0150079	-0.0266665
0	-0.0122822	0.00966443	0.00541672
0.25	0.173439	0.144296	0.165761
0.5	0.232346	0.210147	0.211643
0.75	0.288191	0.213486	0.202311
1	0.301682	0.271905	0.323718
1.25	0.368834	0.246432	0.312366
1.5	0.326795	0.322979	0.294301
1.75	0.379167	0.251385	0.32411
2	0.375687	0.267828	0.41342
2.25	0.385906	0.302227	0.405503
2.5	0.41172	0.335703	0.490508
2.75	0.445953	0.351308	0.446204
3	0.495171	0.40615	0.460253
3.25	0.531486	0.383778	0.516515
3.5	0.531064	0.431521	0.612405
3.75	0.608336	0.473076	0.597842
4	0.595483	0.443195	0.60419
4.25	0.69738	0.462529	0.671048
4.5	0.743433	0.47413	0.720805
4.75	0.776735	0.44212	0.769221
5	0.908623	0.465259	0.848181
5.25	0.268749	0.151507	0.293898
5.5	0.225504	0.0951065	0.178447
5.75	0.179961	0.0628744	0.207048
6	0.267605	0.0735401	0.135976
6.25	0.221598	0.0371818	0.127569
6.5	0.204931	0.0730404	0.132827
6.75	0.159949	0.0157464	0.166131
7	0.205119	0.00154266	0.16295
7.25	0.195891	0.00961817	0.171335
7.5	0.233519	0.033949	0.210598
7.75	0.199613	0.00344674	0.157688
8	0.21981	0.0124435	0.135004
8.25	0.206439	0.0378839	0.162147
8.5	0.190301	0.0196212	0.179864
8.75	0.266262	0.0846366	0.155916
9	0.192843	0.0269777	0.198726
9.25	0.22619	0.0331109	0.174838
9.5	0.190455	0.0269125	0.160929
9.75	0.237851	0.0180788	0.170861
10	0.213414	0.0626913	0.194433
10.25	0.197852	0.0564046	0.193719
10.5	0.203996	0.0575062	0.196213
10.75	0.266367	0.016748	0.181129
11	0.195231	0.0464429	0.21287
11.25	0.249832	0.0424973	0.209042
11.5	0.244251	0.0415188	0.202654
11.75	0.275597	0.0281128	0.193654
12	0.268379	0.00465506	0.200391
12.25	0.308313	0.036331	0.218742
12.5	0.234717	0.0763053	0.146987
12.75	0.235041	0.0396875	0.187676
13	0.196916	0.0160679	0.273804
13.25	0.26637	0.025762	0.193423
13.5	0.229209	0.0899936	0.169313
13.75	0.223718	0.0641852	0.258602
14	0.229921	0.00352204	0.222993
14.25	0.21127	0.0453936	0.194395
14.5	0.231009	0.0857527	0.250312
14.75	0.270685	0.0538972	0.2425
15	0.258637	0.0359756	0.237729
15.25	0.201854	0.0350091	0.239239
15.5	0.293713	0.0724256	0.222457
15.75	0.274174	0.0233458	0.247953
16	0.280127	0.123668	0.231804
16.25	0.291519	0.0658321	0.190305
16.5	0.238104	0.0708441	0.257668
16.75	0.183942	0.0463397	0.262606
17	0.320032	0.0576184	0.260221
17.25	0.600598	0.225387	0.529724
17.5	0.852746	0.242841	0.685124
17.75	0.959986	0.296866	0.792462
18	1.14477	0.341599	0.925166
18.25	1.1573	0.428325	0.95598
18.5	1.30826	0.464072	1.01861
18.75	1.32877	0.5033	1.07264
19	1.40287	0.544405	1.07148
19.25	1.41295	0.578622	1.1524
19.5	1.50021	0.551839	1.15296
19.75	1.42157	0.624585	1.25615
20	1.52479	0.68459	1.33996
20.25	1.55221	0.731321	1.38473
20.5	1.53161	0.757836	1.52946
20.75	1.58438	0.825763	1.57253
21	1.68318	0.972648	1.72031
21.25	1.53537	1.04015	1.8272
21.5	1.64644	1.17494	1.86355
21.75	1.71247	1.28983	1.9739
22	1.69707	1.37706	2.09317

## Sheet: 5-15-5
Time (min)	4WT	4WT	18WT
-0.5	0.0120871	-0.0038769	0.00480308
-0.25	-0.0154894	-0.00306857	-0.0131351
0	0.00380478	0.00701892	0.00860319
0.25	0.157843	0.156571	0.170869
0.5	0.206688	0.19687	0.235579
0.75	0.245763	0.236281	0.247853
1	0.269855	0.24876	0.301736
1.25	0.312383	0.306922	0.354866
1.5	0.299881	0.30782	0.397763
1.75	0.361991	0.359008	0.438218
2	0.391283	0.420158	0.484247
2.25	0.359618	0.399282	0.515746
2.5	0.45117	0.476191	0.571809
2.75	0.48227	0.520778	0.611574
3	0.533228	0.579492	0.670643
3.25	0.561415	0.605775	0.72648
3.5	0.615495	0.64258	0.800261
3.75	0.653301	0.735681	0.888867
4	0.764332	0.77627	0.97754
4.25	0.81673	0.776885	1.07303
4.5	0.911419	0.82233	1.09367
4.75	0.968823	0.825392	1.18301
5	1.08664	0.835167	1.24737
5.25	0.310888	0.209005	0.410244
5.5	0.232179	0.124327	0.252719
5.75	0.130529	0.0856368	0.282162
6	0.127195	0.0781273	0.224107
6.25	0.107209	0.0883793	0.259713
6.5	0.102951	0.0826595	0.253757
6.75	0.0801886	0.0915013	0.245562
7	0.0822562	0.0726342	0.256324
7.25	0.070845	0.08488	0.231804
7.5	0.0634203	0.0683531	0.22923
7.75	0.0593574	0.0550849	0.246262
8	0.0834396	0.078211	0.247119
8.25	0.0456149	0.0592721	0.189056
8.5	0.0235261	0.0955577	0.201708
8.75	0.045377	0.0723983	0.220601
9	0.0597514	0.0591981	0.218914
9.25	0.100231	0.060118	0.234235
9.5	0.0886041	0.0285074	0.190337
9.75	0.0997693	0.0227221	0.230676
10	0.101725	0.0532186	0.196873
10.25	0.141831	0.0300355	0.173869
10.5	0.134301	0.0496513	0.182927
10.75	0.114876	0.0295302	0.211083
11	0.101147	0.0361505	0.238896
11.25	0.08661	0.029558	0.209322
11.5	0.0869693	0.0345185	0.231825
11.75	0.0918916	0.0199136	0.226735
12	0.080011	0.0566627	0.193365
12.25	0.122025	0.0583525	0.214786
12.5	0.125163	0.0248193	0.229085
12.75	0.105329	0.0635798	0.197812
13	0.106607	0.039065	0.218796
13.25	0.11623	0.0307553	0.196844
13.5	0.119442	0.0557748	0.20363
13.75	0.129304	0.0568918	0.239845
14	0.0852249	0.043718	0.164069
14.25	0.108103	0.0402398	0.177771
14.5	0.123586	0.0640698	0.200597
14.75	0.100213	0.0347489	0.169025
15	0.0654889	0.0503219	0.181272
15.25	0.0737827	0.0290584	0.196774
15.5	0.106651	0.0291156	0.188337
15.75	0.0823761	0.0665385	0.188838
16	0.128764	0.0413575	0.165599
16.25	0.0725824	0.0927304	0.178885
16.5	0.0725431	0.0654341	0.161337
16.75	0.107038	0.10884	0.14392
17	0.083322	0.0780162	0.181459
17.25	0.0911907	0.0520327	0.141425
17.5	0.0366151	0.0961837	0.128458
17.75	0.0554918	0.0455977	0.146608
18	0.0652417	0.0561638	0.200753
18.25	0.0653936	0.0590342	0.180667
18.5	0.0489945	0.0457645	0.181347
18.75	0.0872831	0.075823	0.141059
19	0.0626303	0.0274591	0.170496
19.25	0.0853967	0.0782149	0.182237
19.5	0.0989037	0.0524624	0.18302
19.75	0.0973135	0.0572718	0.161813
20	0.0799255	0.0971871	0.194485
20.25	0.309645	0.185554	0.37939
20.5	0.389997	0.231455	0.537924
20.75	0.456802	0.267617	0.612739
21	0.534666	0.2709	0.689367
21.25	0.624252	0.278316	0.764156
21.5	0.678489	0.323227	0.858999
21.75	0.737611	0.340247	0.952432
22	0.804947	0.370237	1.01728
22.25	0.911521	0.384458	1.11715
22.5	0.985751	0.445637	1.17433
22.75	1.02713	0.439414	1.2244
23	1.04707	0.475978	1.30913
23.25	1.14023	0.496583	1.36087
23.5	1.26184	0.524845	1.46647
23.75	1.36308	0.572447	1.53044
24	1.31166	0.600921	1.70669
24.25	1.42323	0.632192	1.73809
24.5	1.42933	0.696607	1.85077
24.75	1.5058	0.732951	1.88032
25	1.57632		2.02732

## Sheet: 5-20-5
Time (min)	5WT	10WT	15WT
-0.5	-0.00334021	-0.0113136	0.00357247
-0.25	-0.00230337	0.0132947	-0.0241432
0	0.00569231	-0.00167442	0.0216391
0.25	0.143457	0.153364	0.160811
0.5	0.174711	0.165274	0.205893
0.75	0.223822	0.207674	0.278106
1	0.280986	0.260366	0.295415
1.25	0.301717	0.301031	0.324049
1.5	0.277619	0.314068	0.330646
1.75	0.352373	0.314038	0.40181
2	0.437539	0.30985	0.416683
2.25	0.399663	0.297675	0.466299
2.5	0.443946	0.296311	0.466943
2.75	0.474475	0.31436	0.563785
3	0.516897	0.28381	0.597587
3.25	0.629273	0.305685	0.642338
3.5	0.63043	0.334585	0.712407
3.75	0.647336	0.31455	0.775462
4	0.787307	0.372707	0.854003
4.25	0.858351	0.355925	0.886419
4.5	0.929055	0.39993	0.982594
4.75	0.993867	0.406154	0.983994
5	1.08771	0.471857	1.0654
5.25	0.423525	0.119375	0.272371
5.5	0.230992	0.0681447	0.223639
5.75	0.23525	0.0581703	0.223082
6	0.18394	0.0576847	0.218022
6.25	0.215443	0.0409525	0.227467
6.5	0.216682	0.0712073	0.221896
6.75	0.187709	0.0828491	0.239753
7	0.164433	0.0628652	0.210823
7.25	0.164905	0.0723206	0.23659
7.5	0.172332	0.0754077	0.237321
7.75	0.213555	0.106173	0.270759
8	0.199013	0.132009	0.248672
8.25	0.156485	0.0891535	0.274159
8.5	0.156057	0.100001	0.276905
8.75	0.13807	0.13705	0.258014
9	0.192298	0.128141	0.266796
9.25	0.176333	0.156438	0.258826
9.5	0.212753	0.159536	0.255365
9.75	0.151829	0.146242	0.217094
10	0.154482	0.154443	0.249501
10.25	0.160407	0.14555	0.223988
10.5	0.172919	0.144843	0.216333
10.75	0.181798	0.162044	0.227501
11	0.207437	0.152776	0.203698
11.25	0.186993	0.159421	0.199096
11.5	0.205987	0.177143	0.184207
11.75	0.192731	0.158453	0.161464
12	0.208814	0.170058	0.152861
12.25	0.173088	0.153327	0.188571
12.5	0.175619	0.193838	0.138054
12.75	0.184618	0.179795	0.14406
13	0.182848	0.169975	0.163766
13.25	0.144149	0.170688	0.123593
13.5	0.209362	0.168597	0.139357
13.75	0.204168	0.209368	0.174055
14	0.193516	0.195823	0.132133
14.25	0.141314	0.175621	0.112367
14.5	0.16626	0.193653	0.159676
14.75	0.188703	0.234465	0.122918
15	0.169756	0.187966	0.112446
15.25	0.168119	0.194935	0.102653
15.5	0.184584	0.159021	0.121952
15.75	0.159698	0.134575	0.0889105
16	0.148421	0.15152	0.100661
16.25	0.19381	0.176014	0.139601
16.5	0.12268	0.136134	0.116436
16.75	0.157586	0.133625	0.133107
17	0.15532	0.165154	0.107898
17.25	0.130951	0.161807	0.0785981
17.5	0.155896	0.128978	0.0530964
17.75	0.14685	0.112042	0.0874107
18	0.144091	0.151282	0.0927659
18.25	0.199829	0.109077	0.124646
18.5	0.183801	0.0847789	0.0920234
18.75	0.140813	0.130349	0.083886
19	0.118211	0.114915	0.118051
19.25	0.156105	0.125758	0.111401
19.5	0.180001	0.123796	0.103736
19.75	0.184023	0.112145	0.095415
20	0.186121	0.112072	0.103364
20.25	0.231754	0.135034	0.126831
20.5	0.208875	0.133646	0.147245
20.75	0.181349	0.163105	0.123129
21	0.13738	0.10916	0.128304
21.25	0.153001	0.169811	0.11657
21.5	0.182495	0.170112	0.113861
21.75	0.20682	0.139973	0.103338
22	0.166981	0.108265	0.12165
22.25	0.219161	0.146717	0.110837
22.5	0.183992	0.152963	0.10756
22.75	0.157481	0.114408	0.100752
23	0.216555	0.13944	0.0895813
23.25	0.214973	0.123707	0.148428
23.5	0.225204	0.157772	0.105189
23.75	0.199921	0.15475	0.0815774
24	0.185138	0.103946	0.11523
24.25	0.238889	0.120234	0.13004
24.5	0.216799	0.107613	0.119026
24.75	0.205205	0.104438	0.0931152
25	0.255571	0.11645	0.0917499
25.25	0.383695	0.23961	0.210747
25.5	0.49887	0.33921	0.271759
25.75	0.586461	0.314843	0.331503
26	0.746872	0.354503	0.356421
26.25	0.830103	0.389467	0.425039
26.5	0.871266	0.425155	0.458453
26.75	0.963333	0.446457	0.543074
27	0.979142	0.480402	0.679652
27.25	1.01587	0.509422	0.714253
27.5	1.08098	0.523632	0.853019
27.75	1.16284	0.538003	1.00358
28	1.15878	0.596695	1.08209
28.25	1.15995	0.610061	1.26493
28.5	1.22105	0.646182	1.33244
28.75	1.18417	0.710335	1.4297
29	1.28157	0.753105	1.6014
29.25	1.24851	0.834553	1.7447
29.5	1.41896	0.83674	1.83549
29.75	1.50707	0.912474	1.85657
30		0.947509	2.01388
